# Supplementary material for: Causal Effects of 25-Hydroxyvitamin D on Metabolic Syndrome and Metabolic Risk Traits: A Bidirectional Two-Sample Mendelian Randomization Study
Source: Biomedicines. 2025 Mar 15;13(3):723. doi: 10.3390/biomedicines13030723 (PMC11940704; doi:10.3390/biomedicines13030723)
Supplement: Supplementary file 1 [file biomedicines-13-00723-s001.zip]

Archive with 1 entries (1 files):
- biomedicines-3470036-supplementary.xlsx
