# Supplementary material for: Causal Effects of 25-Hydroxyvitamin D on Metabolic Syndrome and Metabolic Risk Traits: A Bidirectional Two-Sample Mendelian Randomization Study
Source: Biomedicines. 2025 Mar 15;13(3):723. doi: 10.3390/biomedicines13030723 (PMC11940704; doi:10.3390/biomedicines13030723)
Supplement: Supplementary file 1 [file biomedicines-13-00723-s001.zip › biomedicines-3470036-supplementary.xlsx]

## Sheet: Table S1
Supplementary Table S1. List of Single Nucleotide Polymorphism used as Instrumental Variable in univariable MR
Dataset	Exposure	Outcome	SNP	Chr	Position	Nearby Gene	Effect Allele	Other Allele	Beta	SE	P-value	F	MR-PRESSO outlier
Dataset 1	Metabolic syndrome	25(OH)D level	rs11810321	1	27220521	GPATCH3	G	T	0.049804	0.0089924	3.05e-08	28.3597
Dataset 1	Metabolic syndrome	25(OH)D level	rs17513135	1	40035686	PABPC4-AS1	T	C	0.0640635	0.0077032	9.06e-17	64.0467
Dataset 1	Metabolic syndrome	25(OH)D level	rs10889332	1	62950858	DOCK7	T	C	-0.0504827	0.0068628	1.9e-13	51.578
Dataset 1	Metabolic syndrome	25(OH)D level	rs12752223	1	93837133	DR1;FNBP1L	T	C	-0.0374831	0.0066755	1.97e-08	29.7477
Dataset 1	Metabolic syndrome	25(OH)D level	rs10913469	1	177913519	CRYZL2P-SEC16B;SEC16B	C	T	0.0482641	0.0079955	1.58e-09	33.8727
Dataset 1	Metabolic syndrome	25(OH)D level	rs11122450	1	230301811	GALNT2	T	G	0.0816679	0.0066739	1.97e-34	140.071
Dataset 1	Metabolic syndrome	25(OH)D level	rs1320330	2	622225	LOC105373352;TMEM18	T	G	-0.053366	0.0087198	9.35e-10	35.9455
Dataset 1	Metabolic syndrome	25(OH)D level	rs673548	2	21237544	APOB	A	G	-0.0977899	0.0082417	1.79e-32	137.43
Dataset 1	Metabolic syndrome	25(OH)D level	rs1260326	2	27730940	GCKR	T	C	0.0536971	0.0066555	7.14e-16	60.8597
Dataset 1	Metabolic syndrome	25(OH)D level	rs6545703	2	59032635	LINC01122	G	T	-0.0382425	0.0066477	8.78e-09	31.4375
Dataset 1	Metabolic syndrome	25(OH)D level	rs1009360	2	65276049	SLC1A4;CEP68	C	T	-0.0435887	0.0066372	5.12e-11	40.8222
Dataset 1	Metabolic syndrome	25(OH)D level	rs1128249	2	165528624	COBLL1	T	G	-0.0443583	0.0066999	3.57e-11	41.5549
Dataset 1	Metabolic syndrome	25(OH)D level	rs2943641	2	227093745	LOC646736;MIR5702	T	C	-0.0751361	0.0068808	9.29e-28	113.936
Dataset 1	Metabolic syndrome	25(OH)D level	rs6765484	3	50041313	RBM6	T	C	-0.0383577	0.0065483	4.69e-09	32.4336
Dataset 1	Metabolic syndrome	25(OH)D level	rs3821445	3	136002809	PCCB	C	T	-0.0674259	0.0082159	2.27e-16	65.0436
Dataset 1	Metabolic syndrome	25(OH)D level	rs10049088	3	156797648	LEKR1;LINC00880	T	C	-0.0443217	0.0067433	4.94e-11	41.2316
Dataset 1	Metabolic syndrome	25(OH)D level	rs10002111	4	67815504	MIR1269A;LOC101927237	A	G	0.0461148	0.0078673	4.58e-09	32.0935
Dataset 1	Metabolic syndrome	25(OH)D level	rs3736669	4	87992753	AFF1	A	G	-0.0439692	0.0067664	8.13e-11	40.3596
Dataset 1	Metabolic syndrome	25(OH)D level	rs13107325	4	103188709	SLC39A8	T	C	0.0760904	0.0121877	4.29e-10	35.4785
Dataset 1	Metabolic syndrome	25(OH)D level	rs3936511	5	55860781	C5orf67	G	A	0.0657447	0.0081896	9.92e-16	59.2741
Dataset 1	Metabolic syndrome	25(OH)D level	rs2307111	5	75003678	POC5	C	T	-0.0366715	0.006708	4.58e-08	28.3889
Dataset 1	Metabolic syndrome	25(OH)D level	rs2744977	6	34563060	ILRUN	G	A	0.0712236	0.009262	1.47e-14	53.9694
Dataset 1	Metabolic syndrome	25(OH)D level	rs998584	6	43757896	VEGFA;LINC02537	A	C	0.0706852	0.0065509	3.83e-27	110.376
Dataset 1	Metabolic syndrome	25(OH)D level	rs632057	6	139834012	LINC01625;FILNC1	T	G	0.0486791	0.0067304	4.73e-13	49.0273
Dataset 1	Metabolic syndrome	25(OH)D level	rs1534696	7	26397239	SNX10	C	A	0.0424362	0.0065434	8.85e-11	39.5873
Dataset 1	Metabolic syndrome	25(OH)D level	rs12056034	7	72878645	BAZ1B	G	A	-0.0968365	0.0100916	8.33e-22	90.6006
Dataset 1	Metabolic syndrome	25(OH)D level	rs7810507	7	130437476	KLF14;MIR29A	A	G	0.0514627	0.0072311	1.1e-12	47.1893
Dataset 1	Metabolic syndrome	25(OH)D level	rs6947240	7	150657209	KCNH2	A	G	-0.0451517	0.0076655	3.86e-09	33.5527
Dataset 1	Metabolic syndrome	25(OH)D level	rs9987289	8	9183358	LOC157273	A	G	0.0873883	0.0110761	3.03e-15	56.4345
Dataset 1	Metabolic syndrome	25(OH)D level	rs7005767	8	19679449	INTS10	C	T	-0.0440243	0.0069998	3.19e-10	37.986
Dataset 1	Metabolic syndrome	25(OH)D level	rs4922113	8	19734951	INTS10;LPL	A	G	-0.126216	0.0088394	1e-200	204.059
Dataset 1	Metabolic syndrome	25(OH)D level	rs1470186	8	19795789	LPL	C	T	0.203877	0.0236228	6.11e-18	63.4329
Dataset 1	Metabolic syndrome	25(OH)D level	rs3808439	8	116563675	TRPS1	A	G	0.0383457	0.0065731	5.42e-09	32.1742
Dataset 1	Metabolic syndrome	25(OH)D level	rs4871603	8	126480367	TRIB1;LINC00861	C	T	0.0892694	0.0068268	1e-200	158.979
Dataset 1	Metabolic syndrome	25(OH)D level	rs4871624	8	126629328	TRIB1;LINC00861	G	T	0.0479415	0.0072226	3.19e-11	41.5513
Dataset 1	Metabolic syndrome	25(OH)D level	rs12339822	9	92187178	SEMA4D;GADD45G	A	G	-0.0373979	0.0065925	1.4e-08	30.7024
Dataset 1	Metabolic syndrome	25(OH)D level	rs11789603	9	107647019	ABCA1	T	C	-0.058891	0.0106912	3.62e-08	29.5331
Dataset 1	Metabolic syndrome	25(OH)D level	rs7075195	10	65050659	JMJD1C	G	A	-0.0508775	0.0066492	1.98e-14	55.6755
Dataset 1	Metabolic syndrome	25(OH)D level	rs563296	10	99772404	CRTAC1	G	A	-0.0419399	0.0065928	2e-10	38.3555
Dataset 1	Metabolic syndrome	25(OH)D level	rs11825506	11	13269937	RASSF10;ARNTL	A	G	-0.0369377	0.0066614	2.94e-08	29.4759
Dataset 1	Metabolic syndrome	25(OH)D level	rs10835211	11	27701365	BDNF-AS	A	G	0.0442367	0.0073701	1.95e-09	33.5626
Dataset 1	Metabolic syndrome	25(OH)D level	rs7124681	11	47529947	CELF1	A	C	0.055786	0.0066152	3.37e-17	66.542
Dataset 1	Metabolic syndrome	25(OH)D level	rs1535	11	61597972	FADS2	G	A	0.0792125	0.0068083	2.74e-31	125.937
Dataset 1	Metabolic syndrome	25(OH)D level	rs3850947	11	64840865	NAALADL1;CDCA5	C	T	0.0461576	0.0074656	6.3e-10	35.596
Dataset 1	Metabolic syndrome	25(OH)D level	rs480823	11	116525730	LINC02702	C	T	0.17577	0.0117915	1e-200	197.898
Dataset 1	Metabolic syndrome	25(OH)D level	rs10466588	11	116610249	LINC02702;BUD13	G	A	0.184637	0.0118879	1e-200	208.785
Dataset 1	Metabolic syndrome	25(OH)D level	rs573455	11	117267884	CEP164	A	G	-0.0382726	0.006547	5.04e-09	32.2505
Dataset 1	Metabolic syndrome	25(OH)D level	rs7138803	12	50247468	BCDIN3D;FAIM2	A	G	0.0369574	0.0067465	4.3e-08	28.1301
Dataset 1	Metabolic syndrome	25(OH)D level	rs863750	12	124505444	ZNF664-RFLNA	C	T	-0.0410395	0.0067098	9.57e-10	35.6467
Dataset 1	Metabolic syndrome	25(OH)D level	rs17677757	15	42015413	MGA	G	A	-0.0446166	0.0071889	5.42e-10	36.7591
Dataset 1	Metabolic syndrome	25(OH)D level	rs10468017	15	58678512	AQP9;LIPC	T	C	-0.0774274	0.0072125	6.96e-27	110.884
Dataset 1	Metabolic syndrome	25(OH)D level	rs633695	15	58725839	LIPC	G	A	-0.0530535	0.007263	2.78e-13	51.4734
Dataset 1	Metabolic syndrome	25(OH)D level	rs3814883	16	29994922	TAOK2	T	C	0.0392918	0.0065507	2e-09	34.1146
Dataset 1	Metabolic syndrome	25(OH)D level	rs3751812	16	53818460	FTO	T	G	0.0723169	0.0066644	1.97e-27	110.337
Dataset 1	Metabolic syndrome	25(OH)D level	rs16962399	16	56846804	NUP93	T	C	0.103128	0.011039	9.44e-21	78.4571
Dataset 1	Metabolic syndrome	25(OH)D level	rs9989419	16	56985139	HERPUD1;CETP	A	G	0.136097	0.0066288	1e-200	391.549
Dataset 1	Metabolic syndrome	25(OH)D level	rs6499240	16	69686912	NFAT5	A	G	-0.0499409	0.0066782	7.53e-14	53.3114
Dataset 1	Metabolic syndrome	25(OH)D level	rs2925979	16	81534790	CMIP	T	C	0.0616096	0.007063	2.71e-18	70.7685
Dataset 1	Metabolic syndrome	25(OH)D level	rs4602096	17	7473457	SENP3-EIF4A1	C	A	0.046846	0.0084672	3.15e-08	28.8721
Dataset 1	Metabolic syndrome	25(OH)D level	rs676387	17	40706273	LOC108783654	A	C	0.0398614	0.0071869	2.92e-08	28.7735
Dataset 1	Metabolic syndrome	25(OH)D level	rs231492	17	41978756	MPP2	T	G	0.0926685	0.0116833	2.16e-15	58.4538
Dataset 1	Metabolic syndrome	25(OH)D level	rs12451511	17	65874861	BPTF	G	T	0.0466337	0.0081693	1.14e-08	30.237
Dataset 1	Metabolic syndrome	25(OH)D level	rs11077363	17	76397309	PGS1	C	T	0.0412431	0.0066626	6.01e-10	36.0313
Dataset 1	Metabolic syndrome	25(OH)D level	rs7239575	18	21120035	NPC1	C	T	-0.043234	0.0065326	3.64e-11	41.3412
Dataset 1	Metabolic syndrome	25(OH)D level	rs2168711	18	57848531	PMAIP1;MC4R	C	T	0.0676429	0.0076241	7.16e-19	72.7065
Dataset 1	Metabolic syndrome	25(OH)D level	rs4804311	19	8615589	MYO1F	G	A	-0.0743939	0.012195	1.06e-09	36.6778
Dataset 1	Metabolic syndrome	25(OH)D level	rs439401	19	45414451	APOE;APOC1	T	C	-0.0628882	0.00684	3.78e-20	80.6096
Dataset 1	Metabolic syndrome	25(OH)D level	rs3810291	19	47569003	ZC3H4	G	A	-0.0454813	0.0070135	8.89e-11	40.0094
Dataset 1	Metabolic syndrome	25(OH)D level	rs6065906	20	44554015	PLTP;PCIF1	C	T	0.0692996	0.0082808	5.83e-17	64.4634
Dataset 1	Metabolic syndrome	25(OH)D level	rs13045199	20	51019711	ZFP64;LINC01524	G	T	-0.0508446	0.0084997	2.2e-09	34.3852
Dataset 1	Metabolic syndrome	25(OH)D level	rs8121509	20	62712053	OPRL1	C	T	-0.0360691	0.0065647	3.92e-08	28.5123
Dataset 1	Waist circumference	25(OH)D level	rs7537581	1	2725475	TTC34;ACTRT2	A	C	0.01114	0.001898	4.38531e-09	34.4491
Dataset 1	Waist circumference	25(OH)D level	rs11583755	1	6672729	KLHL21;PHF13	C	A	0.01187	0.001967	1.59588e-09	36.416
Dataset 1	Waist circumference	25(OH)D level	rs1891216	1	7728391	CAMTA1	G	T	0.0124	0.001947	1.93642e-10	40.5613
Dataset 1	Waist circumference	25(OH)D level	rs479307	1	23316297	LACTBL1;TEX46	C	A	-0.01783	0.002538	2.13796e-12	49.3537
Dataset 1	Waist circumference	25(OH)D level	rs3766823	1	32197257	ADGRB2	A	G	0.0156	0.002493	3.94457e-10	39.1566
Dataset 1	Waist circumference	25(OH)D level	rs9426003	1	34602870	CSMD2	A	G	-0.01241	0.002064	1.84502e-09	36.1513
Dataset 1	Waist circumference	25(OH)D level	rs4660808	1	40018509	PPIEL	T	C	0.01817	0.002236	4.36516e-16	66.0338
Dataset 1	Waist circumference	25(OH)D level	rs7545034	1	47659445	PDZK1IP1;TAL1	C	T	-0.01132	0.001892	2.20293e-09	35.7973
Dataset 1	Waist circumference	25(OH)D level	rs1167311	1	49996959	AGBL4	A	G	-0.01894	0.00203	1.04713e-20	87.0498
Dataset 1	Waist circumference	25(OH)D level	rs1013293	1	62570321	PATJ	A	G	-0.0151	0.001904	2.18776e-15	62.8956
Dataset 1	Waist circumference	25(OH)D level	rs2503185	1	66461401	PDE4B	G	A	-0.01326	0.001895	2.63027e-12	48.9631
Dataset 1	Waist circumference	25(OH)D level	rs1460940	1	72814617	NEGR1;LINC01360	A	G	0.02208	0.00236	8.31764e-21	87.5335
Dataset 1	Waist circumference	25(OH)D level	rs7553158	1	75005238	FPGT-TNNI3K;TNNI3K	A	G	-0.012	0.001895	2.45471e-10	40.1
Dataset 1	Waist circumference	25(OH)D level	rs12049202	1	77967523	AK5	T	C	0.01962	0.002354	7.76247e-17	69.468
Dataset 1	Waist circumference	25(OH)D level	rs1977331	1	86265967	COL24A1	C	T	0.01179	0.001913	7.19449e-10	37.9837
Dataset 1	Waist circumference	25(OH)D level	rs1342391	1	96285385	LINC02607;LINC02790	T	G	0.01165	0.002003	5.95662e-09	33.8291
Dataset 1	Waist circumference	25(OH)D level	rs588660	1	96886604	LINC01787;PTBP2	A	G	0.01493	0.001909	5.12861e-15	61.1657
Dataset 1	Waist circumference	25(OH)D level	rs7526108	1	98305394	DPYD	A	G	-0.01602	0.002235	7.76247e-13	51.3771
Dataset 1	Waist circumference	25(OH)D level	rs7550711	1	110082886	GPR61	T	C	0.04908	0.005931	1.28825e-16	68.4783
Dataset 1	Waist circumference	25(OH)D level	rs197374	1	112289983	INKA2-AS1;LOC101928718	T	C	0.01448	0.001935	7.24436e-14	55.9983
Dataset 1	Waist circumference	25(OH)D level	rs15740	1	151040435	MLLT11	A	G	-0.01294	0.002269	1.16145e-08	32.5237
Dataset 1	Waist circumference	25(OH)D level	rs12564848	1	174276369	RABGAP1L	C	T	0.0184	0.003003	9.01571e-10	37.5427
Dataset 1	Waist circumference	25(OH)D level	rs543874	1	177889480	LINC01741;CRYZL2P-SEC16B	G	A	0.03648	0.002318	8.12831e-56	247.675
Dataset 1	Waist circumference	25(OH)D level	rs815163	1	190294726	BRINP3	C	T	-0.01356	0.001893	7.94328e-13	51.3119
Dataset 1	Waist circumference	25(OH)D level	rs2820295	1	201800868	IPO9	A	G	0.01648	0.001985	1.02329e-16	68.9276
Dataset 1	Waist circumference	25(OH)D level	rs1360278	1	209234358	LINC01774;LINC01696	T	G	-0.01114	0.001997	2.46604e-08	31.1182
Dataset 1	Waist circumference	25(OH)D level	rs4844798	1	209431182	LINC01774;LINC01696	C	T	0.02033	0.002904	2.51189e-12	49.0096
Dataset 1	Waist circumference	25(OH)D level	rs1108548	1	218634787	MIR548F3	G	A	0.01249	0.002108	3.14775e-09	35.1062
Dataset 1	Waist circumference	25(OH)D level	rs12042959	1	243533273	SDCCAG8	G	A	-0.01674	0.002683	4.42588e-10	38.9287
Dataset 1	Waist circumference	25(OH)D level	rs2125229	1	243877648	AKT3	A	C	-0.01661	0.002789	2.58821e-09	35.4685
Dataset 1	Waist circumference	25(OH)D level	rs4639527	2	416815	LINC01865;LINC01874	G	A	0.01328	0.002034	6.60693e-11	42.6279
Dataset 1	Waist circumference	25(OH)D level	rs12714415	2	651430	LOC105373352;TMEM18	C	T	-0.04435	0.00259	1e-65	293.216
Dataset 1	Waist circumference	25(OH)D level	rs6752378	2	25150116	ADCY3;DNAJC27	A	C	0.01849	0.00188	7.94328e-23	96.7293
Dataset 1	Waist circumference	25(OH)D level	rs2164808	2	25377176	EFR3B	C	T	0.01045	0.001887	3.11172e-08	30.6682
Dataset 1	Waist circumference	25(OH)D level	rs10197570	2	36803890	FEZ2	T	G	0.01343	0.001938	4.2658e-12	48.0225
Dataset 1	Waist circumference	25(OH)D level	rs10185199	2	40282202	SLC8A1-AS1	A	G	-0.01287	0.002151	2.18776e-09	35.7994
Dataset 1	Waist circumference	25(OH)D level	rs1369295	2	50232266	NRXN1	C	A	-0.01608	0.002538	2.34423e-10	40.1411
Dataset 1	Waist circumference	25(OH)D level	rs4671328	2	58935282	LINC01122	G	T	-0.01652	0.001904	4.2658e-18	75.2811
Dataset 1	Waist circumference	25(OH)D level	rs6545714	2	59307725	LINC01122;LINC01793	A	G	-0.01559	0.001921	4.89779e-16	65.8624
Dataset 1	Waist circumference	25(OH)D level	rs2861688	2	67838474	ETAA1;LINC01812	C	T	-0.01645	0.0021	4.7863e-15	61.3611
Dataset 1	Waist circumference	25(OH)D level	rs3552	2	69698158	AAK1	A	G	0.01097	0.001887	6.16595e-09	33.7963
Dataset 1	Waist circumference	25(OH)D level	rs308911	2	86855977	RNF103-CHMP3	G	A	-0.01228	0.002083	3.74111e-09	34.7551
Dataset 1	Waist circumference	25(OH)D level	rs6542924	2	100893113	LONRF2	A	C	-0.01824	0.002032	2.75423e-19	80.5754
Dataset 1	Waist circumference	25(OH)D level	rs671722	2	104387855	LINC01935;LOC100287010	A	G	-0.01134	0.001911	2.95801e-09	35.2131
Dataset 1	Waist circumference	25(OH)D level	rs11884795	2	133519504	NCKAP5	A	G	0.01493	0.002176	6.91831e-12	47.0762
Dataset 1	Waist circumference	25(OH)D level	rs429343	2	147903382	PABPC1P2;ACVR2A	G	A	-0.01274	0.001905	2.29087e-11	44.7249
Dataset 1	Waist circumference	25(OH)D level	rs10803762	2	161105876	ITGB6;LINC02478	A	G	0.01392	0.00202	5.49541e-12	47.4871
Dataset 1	Waist circumference	25(OH)D level	rs6433243	2	171605495	LOC101926913	C	T	-0.01308	0.00197	3.16228e-11	44.0842
Dataset 1	Waist circumference	25(OH)D level	rs262256	2	180901804	CWC22;SCHLAP1	A	G	-0.01084	0.001925	1.81134e-08	31.7101
Dataset 1	Waist circumference	25(OH)D level	rs7588437	2	181575281	SCHLAP1	A	G	-0.0157	0.001958	1.09648e-15	64.2945
Dataset 1	Waist circumference	25(OH)D level	rs12478299	2	193811641	PCGEM1;LINC01821	C	T	-0.01221	0.002173	1.94536e-08	31.5727
Dataset 1	Waist circumference	25(OH)D level	rs11675464	2	204053742	NBEAL1	G	A	0.01221	0.001893	1.10917e-10	41.6035
Dataset 1	Waist circumference	25(OH)D level	rs4482463	2	205375909	ICOS;PARD3B	A	C	-0.02795	0.003552	3.54813e-15	61.9181
Dataset 1	Waist circumference	25(OH)D level	rs16825005	2	212304565	ERBB4	A	G	0.01278	0.002081	8.33681e-10	37.7153
Dataset 1	Waist circumference	25(OH)D level	rs13427822	2	213414265	ERBB4;LINC01878	G	A	-0.01441	0.002135	1.47911e-11	45.5546
Dataset 1	Waist circumference	25(OH)D level	rs7561798	2	228973660	SPHKAP	G	A	0.01259	0.00188	2.18776e-11	44.8472
Dataset 1	Waist circumference	25(OH)D level	rs2433733	2	230816703	FBXO36	A	G	-0.01747	0.002017	4.57088e-18	75.0195
Dataset 1	Waist circumference	25(OH)D level	rs17036326	3	12389313	PPARG	G	A	0.01995	0.002877	4.0738e-12	48.0846
Dataset 1	Waist circumference	25(OH)D level	rs2596902	3	12955982	IQSEC1	A	G	-0.01256	0.002001	3.46737e-10	39.399
Dataset 1	Waist circumference	25(OH)D level	rs2470549	3	15737698	ANKRD28	C	T	-0.01219	0.001916	1.98153e-10	40.4778
Dataset 1	Waist circumference	25(OH)D level	rs9848513	3	25377589	RARB	A	G	-0.01432	0.002561	2.25424e-08	31.2656
Dataset 1	Waist circumference	25(OH)D level	rs7612999	3	35678337	LOC101928135;ARPP21	A	G	0.01615	0.002185	1.47911e-13	54.6314
Dataset 1	Waist circumference	25(OH)D level	rs1799923	3	42306294	CCK	G	A	0.01773	0.002951	1.89234e-09	36.0977
Dataset 1	Waist circumference	25(OH)D level	rs4683096	3	45374496	TMEM158;LARS2	G	T	-0.01068	0.001899	1.85353e-08	31.6295
Dataset 1	Waist circumference	25(OH)D level	rs2777888	3	49898000	CAMKV	G	A	0.01993	0.001882	3.31131e-26	112.144
Dataset 1	Waist circumference	25(OH)D level	rs17639546	3	61251635	FHIT;PTPRG	A	G	-0.01793	0.002637	1.04713e-11	46.2317
Dataset 1	Waist circumference	25(OH)D level	rs9968060	3	62471282	CADPS	T	C	0.01398	0.002	2.75423e-12	48.8601
Dataset 1	Waist circumference	25(OH)D level	rs1344072	3	62688923	CADPS	G	A	-0.0105	0.00192	4.47713e-08	29.9072
Dataset 1	Waist circumference	25(OH)D level	rs9842991	3	70471368	MDFIC2;FOXP1	A	G	0.01145	0.002005	1.1246e-08	32.6124
Dataset 1	Waist circumference	25(OH)D level	rs12636480	3	82719412	LINC02008;LINC00971	T	G	0.01353	0.00196	5.12861e-12	47.6523
Dataset 1	Waist circumference	25(OH)D level	rs3911063	3	85906928	CADM2	C	T	-0.01639	0.002014	3.98107e-16	66.2276
Dataset 1	Waist circumference	25(OH)D level	rs1040319	3	88098062	HTR1F;CGGBP1	G	T	0.015	0.002526	2.88403e-09	35.2627
Dataset 1	Waist circumference	25(OH)D level	rs12632233	3	94033744	NSUN3;MIR6730	T	G	-0.01651	0.001878	1.47911e-18	77.2864
Dataset 1	Waist circumference	25(OH)D level	rs793456	3	99525631	COL8A1;HP09053	A	G	-0.01137	0.001917	2.97852e-09	35.1785
Dataset 1	Waist circumference	25(OH)D level	rs1436351	3	104617973	MIR548AB;ALCAM	T	G	0.01396	0.00216	1.02094e-10	41.7699
Dataset 1	Waist circumference	25(OH)D level	rs1320903	3	131758077	CPNE4	A	G	0.01802	0.002018	4.46684e-19	79.7384
Dataset 1	Waist circumference	25(OH)D level	rs1711171	3	136020541	PCCB	C	T	0.01867	0.002173	8.70964e-18	73.8192
Dataset 1	Waist circumference	25(OH)D level	rs11917587	3	141207575	RASA2	A	G	0.01345	0.0019	1.44544e-12	50.1115
Dataset 1	Waist circumference	25(OH)D level	rs9835303	3	153694868	LINC02006;ARHGEF26-AS1	A	C	0.0119	0.001906	4.3451e-10	38.9806
Dataset 1	Waist circumference	25(OH)D level	rs13322435	3	156795468	LEKR1;LINC00880	G	A	-0.01725	0.001928	3.63078e-19	80.0505
Dataset 1	Waist circumference	25(OH)D level	rs4856718	3	161445796	OTOL1;LINC01192	A	G	0.01073	0.001879	1.10917e-08	32.6096
Dataset 1	Waist circumference	25(OH)D level	rs8192675	3	170724883	SLC2A2	C	T	0.01597	0.002072	1.28825e-14	59.406
Dataset 1	Waist circumference	25(OH)D level	rs4234589	3	185818882	ETV5	G	A	-0.02207	0.002738	7.58578e-16	64.9737
Dataset 1	Waist circumference	25(OH)D level	rs6764533	3	196088464	UBXN7	A	G	0.01105	0.001959	1.72982e-08	31.8167
Dataset 1	Waist circumference	25(OH)D level	rs2051559	4	3298800	MSANTD1;RGS12	C	T	0.01658	0.002777	2.36592e-09	35.6465
Dataset 1	Waist circumference	25(OH)D level	rs4524456	4	6492739	PPP2R2C	A	G	-0.01218	0.001882	9.54993e-11	41.8847
Dataset 1	Waist circumference	25(OH)D level	rs13147042	4	18530727	LCORL;SLIT2	A	G	0.01344	0.002013	2.39883e-11	44.577
Dataset 1	Waist circumference	25(OH)D level	rs6849518	4	20120274	NONE;SLIT2	T	C	0.02357	0.002841	1.07152e-16	68.8298
Dataset 1	Waist circumference	25(OH)D level	rs4596205	4	31012310	PCDH7	T	C	0.01116	0.001976	1.63682e-08	31.8973
Dataset 1	Waist circumference	25(OH)D level	rs10938397	4	45182527	GNPDA2;GABRG1	G	A	0.02138	0.001898	1.94984e-29	126.889
Dataset 1	Waist circumference	25(OH)D level	rs784944	4	52927229	SPATA18	G	A	-0.01306	0.002127	8.22243e-10	37.7009
Dataset 1	Waist circumference	25(OH)D level	rs11945861	4	65700865	TECRL;LINC02232	A	G	-0.01241	0.002221	2.28034e-08	31.221
Dataset 1	Waist circumference	25(OH)D level	rs923994	4	67802992	MIR1269A;LOC101927237	G	A	-0.01437	0.002285	3.22849e-10	39.5495
Dataset 1	Waist circumference	25(OH)D level	rs4148155	4	89054667	ABCG2	G	A	-0.0167	0.002955	1.61065e-08	31.9388
Dataset 1	Waist circumference	25(OH)D level	rs3775002	4	96171283	UNC5C	C	T	0.0124	0.001931	1.37721e-10	41.2362
Dataset 1	Waist circumference	25(OH)D level	rs7377083	4	102708997	FLJ20021;BANK1	A	C	0.01397	0.001911	2.69153e-13	53.4406
Dataset 1	Waist circumference	25(OH)D level	rs11099020	4	130724902	LINC02465	T	C	-0.012	0.001964	9.95405e-10	37.3319
Dataset 1	Waist circumference	25(OH)D level	rs1296328	4	137083193	LINC00613;LINC02511	C	A	-0.01418	0.001901	8.70964e-14	55.6401
Dataset 1	Waist circumference	25(OH)D level	rs17725139	4	145967068	ANAPC10	A	G	0.01149	0.001953	4.01791e-09	34.6127
Dataset 1	Waist circumference	25(OH)D level	rs6843852	4	162132758	LINC02233;FSTL5	T	C	0.01114	0.001879	3.0761e-09	35.1493
Dataset 1	Waist circumference	25(OH)D level	rs10000174	4	180168625	LINC01098;LINC00290	A	C	-0.01162	0.001887	7.31139e-10	37.92
Dataset 1	Waist circumference	25(OH)D level	rs9654453	5	299621	PDCD6	C	T	0.01686	0.002801	1.75792e-09	36.2317
Dataset 1	Waist circumference	25(OH)D level	rs10805383	5	63034606	IPO11;HTR1A	A	G	0.01203	0.001884	1.74181e-10	40.7727
Dataset 1	Waist circumference	25(OH)D level	rs2307111	5	75003678	POC5	C	T	-0.02448	0.001925	4.67735e-37	161.719
Dataset 1	Waist circumference	25(OH)D level	rs11951885	5	86727566	CCNH;LINC02488	C	T	0.03675	0.006376	8.26038e-09	33.2214
Dataset 1	Waist circumference	25(OH)D level	rs11957225	5	87284509	LINC02488;TMEM161B	T	C	-0.01534	0.002452	3.99945e-10	39.139
Dataset 1	Waist circumference	25(OH)D level	rs3814424	5	87968953	LINC00461	T	C	0.02557	0.002588	5.01187e-23	97.6187
Dataset 1	Waist circumference	25(OH)D level	rs2009416	5	92415111	ARRDC3-AS1;NR2F1-AS1	T	C	-0.01113	0.001959	1.34586e-08	32.2791
Dataset 1	Waist circumference	25(OH)D level	rs254024	5	103944020	NUDT12;RAB9BP1	T	G	0.01335	0.001892	1.69824e-12	49.7875
Dataset 1	Waist circumference	25(OH)D level	rs40067	5	107439012	FBXL17	A	G	-0.01579	0.002506	2.98538e-10	39.7011
Dataset 1	Waist circumference	25(OH)D level	rs255806	5	119355007	FAM170A;PRR16	C	A	-0.01231	0.00189	7.4131e-11	42.4221
Dataset 1	Waist circumference	25(OH)D level	rs1582931	5	122657199	PRDM6;CEP120	A	G	-0.01485	0.001898	5.01187e-15	61.2154
Dataset 1	Waist circumference	25(OH)D level	rs13163306	5	136571959	SPOCK1	A	G	-0.0109	0.001885	7.46449e-09	33.4372
Dataset 1	Waist circumference	25(OH)D level	rs853175	5	142636790	ARHGAP26;NR3C1	C	T	0.01195	0.001898	3.03389e-10	39.6409
Dataset 1	Waist circumference	25(OH)D level	rs2964009	5	153211441	GRIA1;LINC01861	G	A	-0.01323	0.001887	2.34423e-12	49.1559
Dataset 1	Waist circumference	25(OH)D level	rs815611	5	153518766	MFAP3;GALNT10	A	G	-0.01131	0.001889	2.09894e-09	35.8477
Dataset 1	Waist circumference	25(OH)D level	rs29652	5	170548212	RANBP17	A	G	0.01444	0.00212	9.54993e-12	46.3941
Dataset 1	Waist circumference	25(OH)D level	rs11242730	6	2030663	GMDS	T	G	0.01472	0.002206	2.51189e-11	44.5251
Dataset 1	Waist circumference	25(OH)D level	rs4467770	6	12086826	HIVEP1	A	G	0.01384	0.002127	7.58578e-11	42.3387
Dataset 1	Waist circumference	25(OH)D level	rs11757278	6	13180454	PHACTR1	C	T	-0.01272	0.002042	4.69894e-10	38.8028
Dataset 1	Waist circumference	25(OH)D level	rs2183947	6	26159356	HIST1H2BD	A	G	-0.02266	0.002249	7.07946e-24	101.517
Dataset 1	Waist circumference	25(OH)D level	rs805262	6	31628733	C6orf47;GPANK1	T	C	0.01121	0.00188	2.50035e-09	35.5546
Dataset 1	Waist circumference	25(OH)D level	rs17627049	6	33537802	ZBTB9;BAK1	A	C	0.0153	0.002103	3.54813e-13	52.9303
Dataset 1	Waist circumference	25(OH)D level	rs2814944	6	34552797	SPDEF;ILRUN	A	G	0.03076	0.002644	2.88403e-31	135.347
Dataset 1	Waist circumference	25(OH)D level	rs1579557	6	40371918	LRFN2	T	C	0.01976	0.002058	7.76247e-22	92.1899
Dataset 1	Waist circumference	25(OH)D level	rs943005	6	50865820	TFAP2B;PKHD1	T	C	0.03022	0.002509	2.04174e-33	145.073
Dataset 1	Waist circumference	25(OH)D level	rs1321518	6	51769501	PKHD1	G	T	0.01459	0.001967	1.23027e-13	55.0176
Dataset 1	Waist circumference	25(OH)D level	rs9370243	6	53789830	LRRC1	T	G	0.02043	0.003443	2.95801e-09	35.2097
Dataset 1	Waist circumference	25(OH)D level	rs7770947	6	69745154	ADGRB3	G	A	-0.01176	0.002146	4.18794e-08	30.03
Dataset 1	Waist circumference	25(OH)D level	rs10455352	6	79425591	MIR10524;IRAK1BP1	A	G	0.0108	0.001884	9.7949e-09	32.8614
Dataset 1	Waist circumference	25(OH)D level	rs9294260	6	83433228	TPBG;UBE3D	A	G	0.0135	0.001891	9.54993e-13	50.9665
Dataset 1	Waist circumference	25(OH)D level	rs10499013	6	97946396	LOC101927314	A	G	-0.01241	0.002115	4.35512e-09	34.4289
Dataset 1	Waist circumference	25(OH)D level	rs901630	6	98539519	MIR2113;PNKY	T	C	-0.01303	0.001925	1.28825e-11	45.8171
Dataset 1	Waist circumference	25(OH)D level	rs2802288	6	108896215	FOXO3	G	A	0.01746	0.001944	2.69153e-19	80.667
Dataset 1	Waist circumference	25(OH)D level	rs2357760	6	120213880	LOC105377975;MIR3144	A	G	0.01197	0.002017	2.94442e-09	35.219
Dataset 1	Waist circumference	25(OH)D level	rs1159974	6	126090277	HEY2;NCOA7	C	T	0.01187	0.001881	2.77332e-10	39.8221
Dataset 1	Waist circumference	25(OH)D level	rs765875	6	143185683	HIVEP2	T	C	-0.01059	0.001879	1.71002e-08	31.7642
Dataset 1	Waist circumference	25(OH)D level	rs1281978	6	153473232	RGS17;OPRM1	T	C	-0.01138	0.001884	1.54525e-09	36.4857
Dataset 1	Waist circumference	25(OH)D level	rs9478496	6	154333183	OPRM1	C	T	0.01726	0.002542	1.09648e-11	46.1031
Dataset 1	Waist circumference	25(OH)D level	rs13199223	6	163001083	PRKN	C	T	-0.01566	0.00272	8.43335e-09	33.1471
Dataset 1	Waist circumference	25(OH)D level	rs1182199	7	2862542	GNA12	A	C	-0.01442	0.002041	1.62181e-12	49.9165
Dataset 1	Waist circumference	25(OH)D level	rs4722398	7	3125220	CARD11;LOC100129603	T	C	0.01589	0.002733	6.06736e-09	33.804
Dataset 1	Waist circumference	25(OH)D level	rs1534696	7	26397239	SNX10	A	C	-0.01046	0.001883	2.79254e-08	30.8576
Dataset 1	Waist circumference	25(OH)D level	rs215669	7	32378979	PDE1C	A	G	-0.01321	0.001937	9.12011e-12	46.51
Dataset 1	Waist circumference	25(OH)D level	rs2289379	7	44804225	ZMIZ2	T	C	-0.01055	0.001929	4.54988e-08	29.9117
Dataset 1	Waist circumference	25(OH)D level	rs3807566	7	50564204	DDC	T	G	-0.01362	0.001896	6.76083e-13	51.6033
Dataset 1	Waist circumference	25(OH)D level	rs4718966	7	70040558	AUTS2	T	C	0.01334	0.001914	3.16228e-12	48.5767
Dataset 1	Waist circumference	25(OH)D level	rs17144357	7	71619084	CALN1	A	G	-0.01635	0.002442	2.13796e-11	44.8275
Dataset 1	Waist circumference	25(OH)D level	rs17207196	7	75101065	POM121C	T	C	-0.01779	0.001904	8.91251e-21	87.3008
Dataset 1	Waist circumference	25(OH)D level	rs17149254	7	76634463	DTX2P1-UPK3BP1-PMS2P11	C	T	-0.01661	0.002439	9.77237e-12	46.3784
Dataset 1	Waist circumference	25(OH)D level	rs17766836	7	92258961	CDK6	T	C	0.01293	0.002127	1.2218e-09	36.9541
Dataset 1	Waist circumference	25(OH)D level	rs2240384	7	99027044	ATP5MF-PTCD1;PTCD1	C	T	-0.01864	0.0026	7.58578e-13	51.3979
Dataset 1	Waist circumference	25(OH)D level	rs11496125	7	103417557	RELN	T	C	0.01295	0.001911	1.20226e-11	45.9217
Dataset 1	Waist circumference	25(OH)D level	rs4727614	7	104600854	LHFPL3-AS2;LINC01004	A	C	0.01091	0.001974	3.28852e-08	30.5461
Dataset 1	Waist circumference	25(OH)D level	rs9641524	7	114476920	FOXP2;MDFIC	C	T	0.01972	0.0034	6.62217e-09	33.64
Dataset 1	Waist circumference	25(OH)D level	rs2218378	7	121961096	CADPS2	G	A	0.01351	0.001949	4.0738e-12	48.0493
Dataset 1	Waist circumference	25(OH)D level	rs17167306	7	133529648	EXOC4	C	A	-0.01737	0.002728	1.93197e-10	40.5425
Dataset 1	Waist circumference	25(OH)D level	rs2968854	7	150637834	AOC1;KCNH2	T	C	-0.01508	0.002175	4.16869e-12	48.0711
Dataset 1	Waist circumference	25(OH)D level	rs1559900	8	14207321	SGCZ	T	C	0.01413	0.002079	1.04713e-11	46.1929
Dataset 1	Waist circumference	25(OH)D level	rs17446091	8	27167942	TRIM35	C	T	0.01469	0.002356	4.56037e-10	38.877
Dataset 1	Waist circumference	25(OH)D level	rs2725371	8	30854033	PURG	G	A	-0.01745	0.00205	1.7378e-17	72.4575
Dataset 1	Waist circumference	25(OH)D level	rs11997548	8	64708102	LINC01289;LINC01414	A	C	-0.01156	0.001917	1.61436e-09	36.364
Dataset 1	Waist circumference	25(OH)D level	rs7841468	8	68195769	ARFGEF1	C	T	0.01225	0.002085	4.2658e-09	34.5191
Dataset 1	Waist circumference	25(OH)D level	rs12550268	8	73436094	LOC392232;KCNB2	G	A	-0.01905	0.001904	1.47911e-23	100.105
Dataset 1	Waist circumference	25(OH)D level	rs2941428	8	76525586	HNF4G;LINC01111	A	G	0.0112	0.001918	5.24807e-09	34.0988
Dataset 1	Waist circumference	25(OH)D level	rs10100245	8	77226919	HNF4G;LINC01111	A	G	0.0151	0.001897	1.69824e-15	63.3606
Dataset 1	Waist circumference	25(OH)D level	rs16916760	8	95369109	GEM;RAD54B	C	T	-0.0128	0.002093	9.61612e-10	37.4009
Dataset 1	Waist circumference	25(OH)D level	rs17716502	8	116659731	TRPS1	T	C	-0.01615	0.002338	4.89779e-12	47.7151
Dataset 1	Waist circumference	25(OH)D level	rs11787216	8	142615222	MROH5;MIR1302-7	T	C	0.01089	0.001984	4.08319e-08	30.1281
Dataset 1	Waist circumference	25(OH)D level	rs4072917	8	143300279	TSNARE1	A	G	0.01372	0.001889	3.71535e-13	52.7527
Dataset 1	Waist circumference	25(OH)D level	rs4741546	9	15846112	CCDC171	T	C	-0.01484	0.001928	1.41254e-14	59.2453
Dataset 1	Waist circumference	25(OH)D level	rs10965693	9	23194860	LINC01239;LOC101929563	T	C	-0.01109	0.00195	1.30918e-08	32.344
Dataset 1	Waist circumference	25(OH)D level	rs10968576	9	28414339	LINGO2	G	A	0.01975	0.002005	6.91831e-23	97.0299
Dataset 1	Waist circumference	25(OH)D level	rs16916303	9	30823761	LINC01242;LINC01243	G	A	-0.01766	0.002925	1.57398e-09	36.4527
Dataset 1	Waist circumference	25(OH)D level	rs11544336	9	37089150	EBLN3P	G	A	-0.01155	0.00194	2.62422e-09	35.4455
Dataset 1	Waist circumference	25(OH)D level	rs1619442	9	81348300	PSAT1;LOC101927450	C	T	-0.01652	0.002707	1.03039e-09	37.2429
Dataset 1	Waist circumference	25(OH)D level	rs1475536	9	92212674	SEMA4D;GADD45G	C	T	0.01276	0.001885	1.31826e-11	45.8225
Dataset 1	Waist circumference	25(OH)D level	rs2482704	9	94182363	NFIL3	T	G	-0.0121	0.0019	1.90985e-10	40.5568
Dataset 1	Waist circumference	25(OH)D level	rs10821196	9	96433396	PHF2	A	G	-0.01266	0.002035	4.86407e-10	38.7025
Dataset 1	Waist circumference	25(OH)D level	rs3923501	9	103065884	TEX10	T	C	0.01113	0.001878	3.155e-09	35.1236
Dataset 1	Waist circumference	25(OH)D level	rs10116353	9	111950088	EPB41L4B	T	G	-0.01358	0.002056	3.98107e-11	43.6268
Dataset 1	Waist circumference	25(OH)D level	rs4836809	9	122972617	LINC01613;MIR147A	A	C	0.01117	0.001967	1.35831e-08	32.2476
Dataset 1	Waist circumference	25(OH)D level	rs1752169	9	126586563	DENND1A	A	C	0.01457	0.002177	2.18776e-11	44.7922
Dataset 1	Waist circumference	25(OH)D level	rs4734	9	131018639	GOLGA2	G	T	0.01532	0.002621	5.10505e-09	34.1652
Dataset 1	Waist circumference	25(OH)D level	rs7085659	10	16766461	RSU1	T	C	0.01408	0.002058	7.76247e-12	46.8074
Dataset 1	Waist circumference	25(OH)D level	rs6482190	10	22037809	MLLT10;DNAJC1	G	A	-0.02174	0.002102	4.36516e-25	106.968
Dataset 1	Waist circumference	25(OH)D level	rs12762034	10	33969931	NRP1;LINC00838	C	T	0.02124	0.003523	1.65196e-09	36.3483
Dataset 1	Waist circumference	25(OH)D level	rs2696309	10	36227101	PCAT5;ANKRD30A	C	T	0.01166	0.002093	2.55859e-08	31.0355
Dataset 1	Waist circumference	25(OH)D level	rs12259464	10	53680099	PRKG1	A	G	0.01063	0.001888	1.8239e-08	31.7002
Dataset 1	Waist circumference	25(OH)D level	rs779933	10	80918517	ZMIZ1	A	G	-0.01159	0.0019	1.0666e-09	37.21
Dataset 1	Waist circumference	25(OH)D level	rs2439823	10	99778226	CRTAC1	G	A	0.01687	0.001893	4.89779e-19	79.4198
Dataset 1	Waist circumference	25(OH)D level	rs743572	10	104597152	CYP17A1	G	A	0.01107	0.001941	1.16145e-08	32.527
Dataset 1	Waist circumference	25(OH)D level	rs11196657	10	115976570	TDRD1	C	T	0.01297	0.002216	4.79733e-09	34.2563
Dataset 1	Waist circumference	25(OH)D level	rs10787738	10	118777371	SHTN1	T	C	0.01476	0.00219	1.58489e-11	45.4239
Dataset 1	Waist circumference	25(OH)D level	rs845084	10	125220036	BUB3;GPR26	A	G	0.0122	0.002157	1.56315e-08	31.9904
Dataset 1	Waist circumference	25(OH)D level	rs7096307	10	133983427	JAKMIP3	T	C	-0.01307	0.001904	6.76083e-12	47.1213
Dataset 1	Waist circumference	25(OH)D level	rs4929923	11	8639200	TRIM66	C	T	0.01395	0.001965	1.25893e-12	50.3992
Dataset 1	Waist circumference	25(OH)D level	rs4757144	11	13331226	ARNTL	A	G	0.01154	0.001914	1.63305e-09	36.352
Dataset 1	Waist circumference	25(OH)D level	rs1013402	11	27712381	BDNF-AS	G	A	0.02585	0.002011	7.94328e-38	165.233
Dataset 1	Waist circumference	25(OH)D level	rs7942129	11	30224692	KCNA4;FSHB	A	G	-0.01642	0.002235	2.04174e-13	53.9748
Dataset 1	Waist circumference	25(OH)D level	rs7929418	11	43534247	TTC17;MIR670	C	T	-0.01076	0.001931	2.46604e-08	31.0499
Dataset 1	Waist circumference	25(OH)D level	rs7116641	11	43696917	MIR129-2;HSD17B12	G	T	0.01854	0.002024	5.12861e-20	83.907
Dataset 1	Waist circumference	25(OH)D level	rs10742824	11	47864842	NUP160	T	C	-0.01868	0.001885	3.71535e-23	98.2044
Dataset 1	Waist circumference	25(OH)D level	rs947791	11	65302893	SCYL1	A	G	0.01576	0.002276	4.46684e-12	47.9477
Dataset 1	Waist circumference	25(OH)D level	rs801733	11	65934549	PACS1	C	A	-0.01435	0.001959	2.39883e-13	53.6581
Dataset 1	Waist circumference	25(OH)D level	rs10898330	11	84630335	DLG2	T	C	-0.01304	0.00189	5.12861e-12	47.6027
Dataset 1	Waist circumference	25(OH)D level	rs10891549	11	113278447	ANKK1;DRD2	C	T	-0.01112	0.001887	3.81944e-09	34.7269
Dataset 1	Waist circumference	25(OH)D level	rs1048932	11	115044850	CADM1	A	C	-0.01191	0.001908	4.25598e-10	38.9643
Dataset 1	Waist circumference	25(OH)D level	rs3825061	11	118944675	VPS11	T	C	0.01383	0.001922	6.0256e-13	51.7771
Dataset 1	Waist circumference	25(OH)D level	rs7944782	11	130795698	SNX19;NTM	G	T	0.01067	0.001889	1.62181e-08	31.9055
Dataset 1	Waist circumference	25(OH)D level	rs11601136	11	132700741	OPCML	C	T	0.01277	0.001909	2.29087e-11	44.7476
Dataset 1	Waist circumference	25(OH)D level	rs12364470	11	134601012	LOC283177;LINC02714	G	T	0.01637	0.002528	9.54993e-11	41.9318
Dataset 1	Waist circumference	25(OH)D level	rs11611246	12	939480	WNK1	T	G	0.01761	0.002296	1.69824e-14	58.8268
Dataset 1	Waist circumference	25(OH)D level	rs11055887	12	14417179	GRIN2B;ATF7IP	A	G	-0.01372	0.002356	5.74116e-09	33.9123
Dataset 1	Waist circumference	25(OH)D level	rs11056876	12	16472759	SLC15A5;MGST1	G	A	0.01392	0.002334	2.46604e-09	35.5694
Dataset 1	Waist circumference	25(OH)D level	rs1458156	12	41887940	PDZRN4	T	C	0.01475	0.001881	4.36516e-15	61.4903
Dataset 1	Waist circumference	25(OH)D level	rs7132908	12	50263148	FAIM2	A	G	0.0216	0.001934	5.49541e-29	124.737
Dataset 1	Waist circumference	25(OH)D level	rs894737	12	54418143	HOXC4;HOXC6	C	A	0.01672	0.001961	1.47911e-17	72.6971
Dataset 1	Waist circumference	25(OH)D level	rs704061	12	89771903	DUSP6;POC1B	C	T	0.01551	0.001887	2.0893e-16	67.5585
Dataset 1	Waist circumference	25(OH)D level	rs924817	12	91223470	LINC02392;LINC00615	G	T	-0.01067	0.00195	4.4157e-08	29.9405
Dataset 1	Waist circumference	25(OH)D level	rs4764949	12	103658096	LOC101929058;C12orf42	G	A	-0.01363	0.00201	1.20226e-11	45.9832
Dataset 1	Waist circumference	25(OH)D level	rs2374731	12	108285600	ASCL4;LOC728739	T	C	-0.0155	0.002198	1.7378e-12	49.7288
Dataset 1	Waist circumference	25(OH)D level	rs11065079	12	120752247	SIRT4;PLA2G1B	T	C	-0.0398	0.00659	1.54882e-09	36.475
Dataset 1	Waist circumference	25(OH)D level	rs1169091	12	122462486	BCL7A	T	C	-0.01352	0.002131	2.22844e-10	40.2519
Dataset 1	Waist circumference	25(OH)D level	rs28652632	12	122590465	MLXIP	T	G	0.01152	0.00188	8.87156e-10	37.5482
Dataset 1	Waist circumference	25(OH)D level	rs3803005	12	123110654	KNTC1	C	T	0.01548	0.002119	2.69153e-13	53.3679
Dataset 1	Waist circumference	25(OH)D level	rs2306537	12	133423695	CHFR	G	A	0.01485	0.002032	2.63027e-13	53.4079
Dataset 1	Waist circumference	25(OH)D level	rs1218822	13	28011963	MTIF3	A	G	0.01377	0.001987	4.16869e-12	48.0255
Dataset 1	Waist circumference	25(OH)D level	rs12855502	13	31017258	UBE2L5;HMGB1	T	C	-0.01267	0.002178	6.01174e-09	33.8406
Dataset 1	Waist circumference	25(OH)D level	rs17060974	13	40765013	LINC00332;LINC00548	G	T	0.01252	0.002236	2.11349e-08	31.352
Dataset 1	Waist circumference	25(OH)D level	rs4477562	13	54104968	LINC01065;LINC00558	T	C	0.02218	0.002828	4.36516e-15	61.5126
Dataset 1	Waist circumference	25(OH)D level	rs9316661	13	54354615	LINC01065;LINC00558	C	T	-0.01589	0.002355	1.51356e-11	45.5267
Dataset 1	Waist circumference	25(OH)D level	rs4886039	13	58501075	PCDH17;LINC02338	G	A	-0.01802	0.002496	5.24807e-13	52.1219
Dataset 1	Waist circumference	25(OH)D level	rs9540244	13	65434926	LINC00355;LINC01052	T	C	-0.01334	0.002248	2.95121e-09	35.2143
Dataset 1	Waist circumference	25(OH)D level	rs1441264	13	79580919	LINC00331;RBM26	A	G	0.01511	0.001952	1e-14	59.9197
Dataset 1	Waist circumference	25(OH)D level	rs4343164	13	86484403	SLITRK6;LINC00430	T	C	0.01153	0.002083	3.12608e-08	30.6394
Dataset 1	Waist circumference	25(OH)D level	rs12877270	13	97047020	HS6ST3	A	G	0.01277	0.001908	2.18776e-11	44.7945
Dataset 1	Waist circumference	25(OH)D level	rs9584870	13	99245866	STK24-AS1;SLC15A1	C	T	-0.01231	0.001985	5.48277e-10	38.4587
Dataset 1	Waist circumference	25(OH)D level	rs927606	13	109856321	MYO16	T	C	-0.01189	0.001878	2.40991e-10	40.0841
Dataset 1	Waist circumference	25(OH)D level	rs9515446	13	112217108	TEX29;LINC02337	G	A	0.01123	0.001888	2.7227e-09	35.3798
Dataset 1	Waist circumference	25(OH)D level	rs10132280	14	25928179	STXBP6;NOVA1	A	C	-0.0158	0.00206	1.69824e-14	58.8274
Dataset 1	Waist circumference	25(OH)D level	rs4981693	14	29680331	LINC01551;PRKD1	A	G	0.01813	0.002244	6.45654e-16	65.2755
Dataset 1	Waist circumference	25(OH)D level	rs4900715	14	47306418	RPL10L;MDGA2	A	G	-0.01175	0.001882	4.2658e-10	38.9795
Dataset 1	Waist circumference	25(OH)D level	rs11623166	14	54216769	LOC101927620;MIR5580	G	T	0.01047	0.001878	2.49459e-08	31.0815
Dataset 1	Waist circumference	25(OH)D level	rs217671	14	62360464	SYT16	G	A	0.01397	0.00211	3.54813e-11	43.8357
Dataset 1	Waist circumference	25(OH)D level	rs2370982	14	79890677	NRXN3	T	C	0.02233	0.002302	2.95121e-22	94.0951
Dataset 1	Waist circumference	25(OH)D level	rs6575340	14	94023972	UNC79	A	G	0.01546	0.001958	2.88403e-15	62.3438
Dataset 1	Waist circumference	25(OH)D level	rs12881629	14	101146413	LINC00523;DLK1	G	A	0.02174	0.003418	1.99986e-10	40.4553
Dataset 1	Waist circumference	25(OH)D level	rs3803286	14	103246470	TRAF3	G	A	-0.01449	0.001991	3.38844e-13	52.9656
Dataset 1	Waist circumference	25(OH)D level	rs4900590	14	104146421	KLC1	T	C	0.01265	0.002006	2.85102e-10	39.7667
Dataset 1	Waist circumference	25(OH)D level	rs2376481	15	27220713	GABRG3	A	G	0.01038	0.001882	3.5156e-08	30.4197
Dataset 1	Waist circumference	25(OH)D level	rs1036949	15	35827615	DPH6	C	A	0.01461	0.002625	2.64241e-08	30.9772
Dataset 1	Waist circumference	25(OH)D level	rs11636611	15	36391965	MIR4510;C15orf41	T	C	0.01245	0.00188	3.63078e-11	43.8554
Dataset 1	Waist circumference	25(OH)D level	rs1200348	15	41821168	RPAP1	C	T	0.01025	0.001878	4.85289e-08	29.789
Dataset 1	Waist circumference	25(OH)D level	rs9944241	15	51898058	DMXL2	C	T	-0.01297	0.001959	3.54813e-11	43.834
Dataset 1	Waist circumference	25(OH)D level	rs2440315	15	53084353	ONECUT1;LINC02490	G	T	0.01455	0.002135	9.54993e-12	46.4441
Dataset 1	Waist circumference	25(OH)D level	rs1657930	15	57120989	ZNF280D;LOC145783	A	G	-0.01419	0.002377	2.37684e-09	35.6374
Dataset 1	Waist circumference	25(OH)D level	rs3784699	15	68007591	MAP2K5	C	T	0.01747	0.001923	1e-19	82.5329
Dataset 1	Waist circumference	25(OH)D level	rs12439200	15	73086731	ADPGK-AS1	A	G	-0.01347	0.00221	1.09396e-09	37.1493
Dataset 1	Waist circumference	25(OH)D level	rs17188111	15	74101405	INSYN1-AS1;TBC1D21	C	A	-0.01114	0.001896	4.27563e-09	34.5218
Dataset 1	Waist circumference	25(OH)D level	rs12593088	15	81058640	ABHD17C;CEMIP	A	G	-0.01375	0.002048	1.90546e-11	45.076
Dataset 1	Waist circumference	25(OH)D level	rs17296856	15	84557450	ADAMTSL3	C	A	-0.01458	0.002092	3.23594e-12	48.5726
Dataset 1	Waist circumference	25(OH)D level	rs12102086	15	92569023	SLCO3A1	A	G	-0.0155	0.002285	1.20226e-11	46.0141
Dataset 1	Waist circumference	25(OH)D level	rs1574213	15	99227787	IGF1R	A	G	-0.01343	0.002243	2.13304e-09	35.8504
Dataset 1	Waist circumference	25(OH)D level	rs36232	16	2199788	RAB26	G	T	0.02302	0.002419	1.8197e-21	90.5605
Dataset 1	Waist circumference	25(OH)D level	rs879620	16	4015729	ADCY9	T	C	0.01937	0.001937	1.51356e-23	100
Dataset 1	Waist circumference	25(OH)D level	rs2075467	16	4873242	GLYR1	T	C	0.01321	0.001939	9.54993e-12	46.4141
Dataset 1	Waist circumference	25(OH)D level	rs249292	16	9412804	C16orf72;LINC02177	T	C	0.01122	0.002054	4.76431e-08	29.839
Dataset 1	Waist circumference	25(OH)D level	rs7498665	16	28883241	SH2B1	G	A	0.02662	0.001918	8.51138e-44	192.628
Dataset 1	Waist circumference	25(OH)D level	rs3814883	16	29994922	TAOK2	T	C	0.02631	0.001886	3.16228e-44	194.607
Dataset 1	Waist circumference	25(OH)D level	rs1421085	16	53800954	FTO	C	T	0.05626	0.001915	1e-189	863.102
Dataset 1	Waist circumference	25(OH)D level	rs11075489	16	62803841	CDH8;NONE	T	C	-0.0107	0.001883	1.3213e-08	32.2899
Dataset 1	Waist circumference	25(OH)D level	rs244415	16	69666683	NFAT5	A	G	-0.01875	0.001913	1.12202e-22	96.0666
Dataset 1	Waist circumference	25(OH)D level	rs756717	16	72996162	ZFHX3	A	G	-0.01278	0.001941	4.57088e-11	43.3521
Dataset 1	Waist circumference	25(OH)D level	rs862227	16	73602926	LINC01568;LOC101928035	G	A	-0.01142	0.001881	1.28825e-09	36.8599
Dataset 1	Waist circumference	25(OH)D level	rs1025065	16	82451159	MPHOSPH6;CDH13	G	T	-0.01103	0.001959	1.81134e-08	31.7017
Dataset 1	Waist circumference	25(OH)D level	rs10492861	16	82866767	CDH13	T	G	0.01159	0.002087	2.79254e-08	30.8405
Dataset 1	Waist circumference	25(OH)D level	rs4790292	17	1824305	RPA1;RTN4RL1	A	C	-0.02239	0.00261	9.77237e-18	73.5914
Dataset 1	Waist circumference	25(OH)D level	rs8068804	17	3985864	ZZEF1	A	G	0.01307	0.002002	6.60693e-11	42.6209
Dataset 1	Waist circumference	25(OH)D level	rs3826408	17	7101292	DLG4	T	C	0.01246	0.001884	3.80189e-11	43.7395
Dataset 1	Waist circumference	25(OH)D level	rs731541	17	9799162	RCVRN	C	A	0.01182	0.002041	7.07946e-09	33.5389
Dataset 1	Waist circumference	25(OH)D level	rs8078135	17	21268583	MAP2K3;KCNJ12	T	C	-0.01106	0.001886	4.4978e-09	34.3896
Dataset 1	Waist circumference	25(OH)D level	rs2020942	17	28546914	SLC6A4	T	C	0.01103	0.001925	9.88553e-09	32.8314
Dataset 1	Waist circumference	25(OH)D level	rs2306593	17	34866546	MYO19	T	C	-0.01558	0.001883	1.34896e-16	68.4596
Dataset 1	Waist circumference	25(OH)D level	rs9901595	17	42305699	UBTF;SLC4A1	A	G	0.01239	0.001984	4.27563e-10	38.9995
Dataset 1	Waist circumference	25(OH)D level	rs8070420	17	44185479	KANSL1	T	G	-0.01304	0.001928	1.34896e-11	45.7447
Dataset 1	Waist circumference	25(OH)D level	rs208015	17	46252346	SKAP1	C	T	-0.02902	0.003742	8.91251e-15	60.1433
Dataset 1	Waist circumference	25(OH)D level	rs2191232	17	52874930	KIF2B;TOM1L1	A	C	-0.01246	0.002029	8.16582e-10	37.7113
Dataset 1	Waist circumference	25(OH)D level	rs11079707	17	65835617	BPTF	A	G	0.02432	0.002371	1.07152e-24	105.212
Dataset 1	Waist circumference	25(OH)D level	rs12949279	17	78558411	RPTOR	C	T	-0.01348	0.001892	1.07152e-12	50.7619
Dataset 1	Waist circumference	25(OH)D level	rs8097544	18	1839564	LINC00470;METTL4	G	A	0.01736	0.002676	8.70964e-11	42.085
Dataset 1	Waist circumference	25(OH)D level	rs1652376	18	21109466	RMC1	T	G	-0.02067	0.001884	5.24807e-28	120.37
Dataset 1	Waist circumference	25(OH)D level	rs682408	18	39573593	PIK3C3	G	T	0.01068	0.001891	1.63682e-08	31.8977
Dataset 1	Waist circumference	25(OH)D level	rs918816	18	40733812	RIT2;SYT4	G	A	-0.01408	0.001943	4.16869e-13	52.5121
Dataset 1	Waist circumference	25(OH)D level	rs784257	18	53397199	TCF4;LINC01415	C	T	0.01638	0.002419	1.28825e-11	45.8518
Dataset 1	Waist circumference	25(OH)D level	rs538656	18	57850422	PMAIP1;MC4R	T	G	0.04415	0.002216	2.69153e-88	396.937
Dataset 1	Waist circumference	25(OH)D level	rs9961247	18	58132791	MC4R;CDH20	T	G	-0.05057	0.005739	1.23027e-18	77.645
Dataset 1	Waist circumference	25(OH)D level	rs8088179	18	63339338	LINC01924;CDH7	A	G	0.01823	0.00285	1.61436e-10	40.9151
Dataset 1	Waist circumference	25(OH)D level	rs3957285	19	1891992	ABHD17A;SCAMP4	A	G	0.01358	0.001892	6.91831e-13	51.5178
Dataset 1	Waist circumference	25(OH)D level	rs2074881	19	1970021	CSNK1G2	T	C	-0.01616	0.002521	1.45546e-10	41.0901
Dataset 1	Waist circumference	25(OH)D level	rs4808762	19	18326222	PDE4C	C	T	0.01909	0.002071	3.16228e-20	84.9673
Dataset 1	Waist circumference	25(OH)D level	rs17724992	19	18454825	PGPEP1	G	A	-0.0146	0.002127	6.60693e-12	47.1163
Dataset 1	Waist circumference	25(OH)D level	rs11880870	19	18830704	CRTC1	G	A	-0.0141	0.001878	6.0256e-14	56.3699
Dataset 1	Waist circumference	25(OH)D level	rs17513752	19	30290811	C19orf12;CCNE1	G	A	0.01779	0.002	5.88844e-19	79.121
Dataset 1	Waist circumference	25(OH)D level	rs7252443	19	32940733	DPY19L3	C	T	-0.01331	0.002264	4.1115e-09	34.5624
Dataset 1	Waist circumference	25(OH)D level	rs11672660	19	46180184	GIPR	T	C	-0.02514	0.002375	3.54813e-26	112.048
Dataset 1	Waist circumference	25(OH)D level	rs12463067	19	47548289	NPAS1	A	C	0.02053	0.003025	1.1749e-11	46.0603
Dataset 1	Waist circumference	25(OH)D level	rs16996657	20	15816236	MACROD2	C	T	0.01631	0.002813	6.76083e-09	33.6177
Dataset 1	Waist circumference	25(OH)D level	rs6050446	20	25195509	ENTPD6	G	A	0.03611	0.005278	7.94328e-12	46.8076
Dataset 1	Waist circumference	25(OH)D level	rs7263536	20	34647457	NORAD;EPB41L1	G	A	0.01551	0.002437	1.99526e-10	40.5054
Dataset 1	Waist circumference	25(OH)D level	rs6130360	20	42010996	PTPRT;SRSF6	G	A	-0.01491	0.002649	1.81552e-08	31.6805
Dataset 1	Waist circumference	25(OH)D level	rs6091546	20	51104220	ZFP64;LINC01524	T	C	-0.02488	0.002431	1.34896e-24	104.744
Dataset 1	Waist circumference	25(OH)D level	rs6011066	20	62364180	ZGPAT	A	G	0.01271	0.002	2.0797e-10	40.386
Dataset 1	Waist circumference	25(OH)D level	rs2836754	21	40291740	LOC400867	C	T	0.01326	0.001956	1.20226e-11	45.9568
Dataset 1	Waist circumference	25(OH)D level	rs394608	21	46581798	ADARB1	C	T	0.01317	0.001889	3.16228e-12	48.608
Dataset 1	Waist circumference	25(OH)D level	rs4680	22	19951271	COMT	A	G	0.01087	0.00188	7.36207e-09	33.4305
Dataset 1	Waist circumference	25(OH)D level	rs510197	22	27584316	LOC105372977	A	G	-0.0133	0.00237	2.00447e-08	31.4925
Dataset 1	Waist circumference	25(OH)D level	rs738140	22	41884954	ACO2	G	A	-0.01242	0.002033	9.84011e-10	37.3223
Dataset 1	TG	25(OH)D level	rs12046278	1	10799577	CASZ1	C	T	-0.01452	0.002638	3.7325e-08	30.2959
Dataset 1	TG	25(OH)D level	rs2811963	1	23824242	ASAP3;E2F2	C	A	0.02751	0.00437	3.08319e-10	39.6295
Dataset 1	TG	25(OH)D level	rs12737946	1	27079894	ARID1A	G	A	0.04307	0.004582	5.49541e-21	88.3567
Dataset 1	TG	25(OH)D level	rs4660808	1	40018509	PPIEL	T	C	0.03106	0.002991	3.01995e-25	107.838
Dataset 1	TG	25(OH)D level	rs2131311	1	40435999	MFSD2A	G	A	-0.0161	0.002823	1.18032e-08	32.526
Dataset 1	TG	25(OH)D level	rs7517924	1	50844929	ELAVL4;DMRTA2	G	T	0.02031	0.002514	6.60693e-16	65.2663
Dataset 1	TG	25(OH)D level	rs213481	1	54861540	SSBP3	T	C	-0.01845	0.002516	2.29087e-13	53.7739
Dataset 1	TG	25(OH)D level	rs17311740	1	61720648	NFIA	T	C	-0.02956	0.00502	3.89045e-09	34.6738
Dataset 1	TG	25(OH)D level	rs631106	1	62901807	USP1	A	C	-0.09969	0.002633	1e-200	1433.51
Dataset 1	TG	25(OH)D level	rs698927	1	93836218	DR1;FNBP1L	C	A	-0.02401	0.003245	1.38038e-13	54.7463
Dataset 1	TG	25(OH)D level	rs1782811	1	98502410	MIR137HG	C	A	-0.02786	0.003379	1.65959e-16	67.9807
Dataset 1	TG	25(OH)D level	rs390923	1	110499669	CSF1;AHCYL1	G	A	0.01469	0.002554	8.81049e-09	33.0828
Dataset 1	TG	25(OH)D level	rs320369	1	118143517	LOC100996263	G	A	-0.01674	0.002714	6.9024e-10	38.0444
Dataset 1	TG	25(OH)D level	rs1349532	1	149871003	BOLA1	T	C	-0.03769	0.004617	3.23594e-16	66.6396
Dataset 1	TG	25(OH)D level	rs3811455	1	154164082	TPM3	T	C	-0.0281	0.003852	2.95121e-13	53.2157
Dataset 1	TG	25(OH)D level	rs714515	1	172352990	DNM3	A	G	-0.01662	0.002536	5.7544e-11	42.95
Dataset 1	TG	25(OH)D level	rs6700266	1	178508930	TEX35;C1orf220	A	G	-0.01775	0.002652	2.18776e-11	44.7971
Dataset 1	TG	25(OH)D level	rs6670438	1	203508174	OPTC;ATP2B4	C	T	-0.01428	0.002527	1.61436e-08	31.9335
Dataset 1	TG	25(OH)D level	rs17728	1	205241659	TMCC2	C	T	0.02887	0.004378	4.2658e-11	43.4853
Dataset 1	TG	25(OH)D level	rs3897379	1	219759733	LYPLAL1-AS1;ZC3H11B	G	A	-0.02827	0.003189	7.76247e-19	78.5855
Dataset 1	TG	25(OH)D level	rs1494368	1	221004168	LINC01352	C	T	-0.01763	0.002826	4.42588e-10	38.9189
Dataset 1	TG	25(OH)D level	rs11122450	1	230301811	GALNT2	G	T	-0.06475	0.002581	7.94328e-139	629.366
Dataset 1	TG	25(OH)D level	rs6698963	1	230415025	GALNT2	G	A	-0.01845	0.002515	2.18776e-13	53.8167
Dataset 1	TG	25(OH)D level	rs3820897	2	3642361	COLEC11	C	T	0.02624	0.003303	1.90546e-15	63.1118
Dataset 1	TG	25(OH)D level	rs11895352	2	20367135	LAPTM4A;SDC1	T	C	-0.02554	0.002519	3.71535e-24	102.798
Dataset 1	TG	25(OH)D level	rs4564803	2	21205502	LDAH;APOB	T	G	-0.07233	0.003	1.99526e-128	581.292
Dataset 1	TG	25(OH)D level	rs7588910	2	27384579	TCF23;SLC5A6	G	A	0.03089	0.002564	1.94984e-33	145.144
Dataset 1	TG	25(OH)D level	rs1728918	2	27635463	PPM1G;NRBP1	G	A	-0.09834	0.002832	1e-200	1205.8
Dataset 1	TG	25(OH)D level	rs4666069	2	28624161	FOSL2	T	C	0.03711	0.005301	2.5704e-12	49.0079
Dataset 1	TG	25(OH)D level	rs17326656	2	48962291	LHCGR;STON1-GTF2A1L	T	G	0.01909	0.002959	1.11429e-10	41.6219
Dataset 1	TG	25(OH)D level	rs7575523	2	59335104	LINC01122;LINC01793	G	T	-0.01669	0.002577	9.33254e-11	41.9454
Dataset 1	TG	25(OH)D level	rs1009360	2	65276049	SLC1A4;CEP68	C	T	-0.01954	0.00255	1.8197e-14	58.7177
Dataset 1	TG	25(OH)D level	rs13389253	2	66951269	LINC01797;LINC01799	C	A	0.02721	0.004606	3.48337e-09	34.8987
Dataset 1	TG	25(OH)D level	rs17508809	2	85869770	USP39	G	A	-0.02174	0.003836	1.44877e-08	32.119
Dataset 1	TG	25(OH)D level	rs17484848	2	111900560	BCL2L11	C	T	-0.02839	0.004185	1.1749e-11	46.0193
Dataset 1	TG	25(OH)D level	rs13003259	2	146028558	TEX41;PABPC1P2	A	G	-0.01714	0.00299	9.88553e-09	32.8609
Dataset 1	TG	25(OH)D level	rs6746839	2	161280881	RBMS1	T	G	0.01504	0.002759	4.94311e-08	29.7161
Dataset 1	TG	25(OH)D level	rs13389219	2	165528876	COBLL1	T	C	-0.05113	0.00257	4.7863e-88	395.809
Dataset 1	TG	25(OH)D level	rs2287109	2	171574217	LOC101926913	G	T	-0.01502	0.002713	3.06196e-08	30.6507
Dataset 1	TG	25(OH)D level	rs7584026	2	202525551	MPP4	T	C	0.0182	0.002974	9.33254e-10	37.4508
Dataset 1	TG	25(OH)D level	rs3731696	2	203431804	BMPR2	G	A	0.02424	0.003847	2.98538e-10	39.7028
Dataset 1	TG	25(OH)D level	rs736730	2	219120255	ARPC2;GPBAR1	T	C	-0.01388	0.002537	4.47713e-08	29.9322
Dataset 1	TG	25(OH)D level	rs1427445	2	219555573	STK36	A	C	-0.02546	0.002528	7.24436e-24	101.429
Dataset 1	TG	25(OH)D level	rs2943645	2	227099180	LOC646736;MIR5702	T	C	0.05007	0.002627	5.49541e-81	363.275
Dataset 1	TG	25(OH)D level	rs13030094	2	230117634	PID1	A	G	-0.01881	0.002744	7.07946e-12	46.9904
Dataset 1	TG	25(OH)D level	rs4675812	2	242395674	FARP2	A	G	-0.01498	0.00255	4.27563e-09	34.5099
Dataset 1	TG	25(OH)D level	rs9876432	3	4761185	ITPR1	A	G	-0.0143	0.002518	1.34276e-08	32.2523
Dataset 1	TG	25(OH)D level	rs2881654	3	12396955	PPARG	A	G	-0.0361	0.003835	4.67735e-21	88.6102
Dataset 1	TG	25(OH)D level	rs6792725	3	24520283	THRB	G	A	-0.02287	0.002806	3.63078e-16	66.4289
Dataset 1	TG	25(OH)D level	rs9852378	3	37038771	MLH1	T	C	-0.01544	0.002521	9.14113e-10	37.5102
Dataset 1	TG	25(OH)D level	rs13098603	3	47534109	SCAP;ELP6	A	G	0.01459	0.002616	2.47742e-08	31.1054
Dataset 1	TG	25(OH)D level	rs2159607	3	52501451	NISCH	T	G	0.03371	0.003204	7.07946e-26	110.696
Dataset 1	TG	25(OH)D level	rs6805924	3	69879670	MITF	T	G	0.01509	0.002535	2.62422e-09	35.4342
Dataset 1	TG	25(OH)D level	rs4857329	3	94036952	NSUN3;MIR6730	G	A	-0.01434	0.002511	1.11944e-08	32.6141
Dataset 1	TG	25(OH)D level	rs13063194	3	123220264	HACD2	C	T	0.01688	0.003063	3.58922e-08	30.3704
Dataset 1	TG	25(OH)D level	rs684773	3	135956305	MSL2;PCCB	C	A	0.03581	0.002969	1.65959e-33	145.475
Dataset 1	TG	25(OH)D level	rs4683440	3	142669479	LOC100507389;PAQR9	G	A	-0.0179	0.002533	1.58489e-12	49.9385
Dataset 1	TG	25(OH)D level	rs10049088	3	156797648	LEKR1;LINC00880	T	C	-0.02082	0.002589	9.12011e-16	64.6692
Dataset 1	TG	25(OH)D level	rs10513687	3	170725730	SLC2A2	T	C	0.03406	0.00381	3.89045e-19	79.917
Dataset 1	TG	25(OH)D level	rs2342371	3	196187608	UBXN7-AS1;RNF168	A	G	-0.01623	0.002831	9.88553e-09	32.8668
Dataset 1	TG	25(OH)D level	rs2699429	4	3480136	DOK7	C	T	0.03315	0.002556	1.8197e-38	168.208
Dataset 1	TG	25(OH)D level	rs4450871	4	4990298	LOC101928306	G	A	-0.01884	0.002527	9.12011e-14	55.5842
Dataset 1	TG	25(OH)D level	rs7681288	4	15096523	LOC101929095	A	G	0.01632	0.002667	9.39723e-10	37.445
Dataset 1	TG	25(OH)D level	rs10019888	4	26062990	SMIM20;RBPJ	G	A	0.03389	0.003401	2.13796e-23	99.2956
Dataset 1	TG	25(OH)D level	rs7676961	4	39684217	SMIM14;UBE2K	C	T	-0.01524	0.002515	1.36458e-09	36.7193
Dataset 1	TG	25(OH)D level	rs2159935	4	55521017	LINC02260;KIT	A	G	-0.015	0.002513	2.36048e-09	35.6285
Dataset 1	TG	25(OH)D level	rs176813	4	69599531	UGT2B15;UGT2B10	C	T	0.01717	0.0028	8.66962e-10	37.6032
Dataset 1	TG	25(OH)D level	rs4694362	4	71893864	DCK	T	C	0.01583	0.002581	8.59014e-10	37.6171
Dataset 1	TG	25(OH)D level	rs7654978	4	77409945	SHROOM3	T	G	0.01785	0.002516	1.31826e-12	50.3333
Dataset 1	TG	25(OH)D level	rs3113494	4	87832601	C4orf36;AFF1-AS1	A	G	0.01554	0.002516	6.48634e-10	38.1488
Dataset 1	TG	25(OH)D level	rs3775228	4	87985166	AFF1	T	C	0.0458	0.002574	7.76247e-71	316.602
Dataset 1	TG	25(OH)D level	rs10011342	4	89672077	FAM13A	G	A	-0.0213	0.003268	7.07946e-11	42.481
Dataset 1	TG	25(OH)D level	rs6532798	4	100054827	LOC100507053	T	C	0.01577	0.002736	8.22243e-09	33.2224
Dataset 1	TG	25(OH)D level	rs2035816	4	100508556	MTTP	G	A	-0.03918	0.00457	1e-17	73.5015
Dataset 1	TG	25(OH)D level	rs151412	4	103138621	BANK1;SLC39A8	T	C	0.01942	0.003022	1.30918e-10	41.2961
Dataset 1	TG	25(OH)D level	rs1816164	4	157696636	PDGFC	T	C	-0.02026	0.003015	1.8197e-11	45.1548
Dataset 1	TG	25(OH)D level	rs192219	5	40831202	RPL37	C	T	-0.01734	0.002791	5.2723e-10	38.5992
Dataset 1	TG	25(OH)D level	rs255761	5	53321956	ARL15	T	G	0.01997	0.003125	1.64059e-10	40.8372
Dataset 1	TG	25(OH)D level	rs593979	5	55776404	LINC01948	C	T	-0.02085	0.002592	8.70964e-16	64.7056
Dataset 1	TG	25(OH)D level	rs3936511	5	55860781	C5orf67	G	A	0.05931	0.003188	3.16228e-77	346.114
Dataset 1	TG	25(OH)D level	rs11746801	5	55990342	C5orf67;LOC105378979	A	G	-0.01521	0.00263	7.29458e-09	33.4462
Dataset 1	TG	25(OH)D level	rs4976033	5	67714246	PIK3R1;LINC02198	G	A	0.02282	0.002596	1.47911e-18	77.272
Dataset 1	TG	25(OH)D level	rs10052346	5	78472599	BHMT;JMY	T	G	-0.01764	0.002592	1e-11	46.3156
Dataset 1	TG	25(OH)D level	rs4916833	5	90249105	ADGRV1	G	A	0.01791	0.002764	9.33254e-11	41.987
Dataset 1	TG	25(OH)D level	rs325485	5	103995368	NUDT12;RAB9BP1	G	A	-0.01459	0.00258	1.54525e-08	31.9795
Dataset 1	TG	25(OH)D level	rs7714361	5	112490629	MCC	C	A	0.01632	0.002988	4.73151e-08	29.8318
Dataset 1	TG	25(OH)D level	rs1045241	5	118729286	TNFAIP8	T	C	-0.02531	0.002841	5.12861e-19	79.3673
Dataset 1	TG	25(OH)D level	rs31588	5	131002792	FNIP1	G	A	-0.03102	0.005403	9.39723e-09	32.962
Dataset 1	TG	25(OH)D level	rs4574536	5	132384689	ZCCHC10;HSPA4	C	T	-0.02067	0.002957	2.75423e-12	48.8628
Dataset 1	TG	25(OH)D level	rs2302104	5	140047600	WDR55	T	C	-0.02066	0.003012	6.91831e-12	47.049
Dataset 1	TG	25(OH)D level	rs726684	5	140772427	PCDHGA8	G	T	0.02174	0.003152	5.24807e-12	47.5715
Dataset 1	TG	25(OH)D level	rs7244	5	153800513	SAP30L-AS1	A	G	0.01935	0.003319	5.49541e-09	33.9897
Dataset 1	TG	25(OH)D level	rs6882076	5	156390297	TIMD4	C	T	0.04606	0.002607	7.4131e-70	312.152
Dataset 1	TG	25(OH)D level	rs6872354	5	157961804	LINC02227;EBF1	C	T	-0.01772	0.002603	9.77237e-12	46.3425
Dataset 1	TG	25(OH)D level	rs1650506	5	158030482	LINC02227;EBF1	A	G	0.01739	0.002709	1.38995e-10	41.208
Dataset 1	TG	25(OH)D level	rs262731	5	165099259	LOC102546299;LINC01947	G	A	0.01437	0.002604	3.42768e-08	30.4531
Dataset 1	TG	25(OH)D level	rs7721671	5	176630984	NSD1	C	T	-0.01659	0.002996	3.0761e-08	30.6626
Dataset 1	TG	25(OH)D level	rs3778321	6	7250270	RREB1	A	G	-0.01844	0.003277	1.8197e-08	31.6642
Dataset 1	TG	25(OH)D level	rs7772603	6	20665946	CDKAL1	C	T	0.01931	0.002714	1.14815e-12	50.6226
Dataset 1	TG	25(OH)D level	rs12199994	6	30723914	IER3;HCG20	G	A	0.02261	0.003336	1.20226e-11	45.9356
Dataset 1	TG	25(OH)D level	rs2853928	6	31257511	HLA-C;LINC02571	C	A	0.04842	0.002736	4.16869e-70	313.197
Dataset 1	TG	25(OH)D level	rs9272426	6	32605189	HLA-DQA1	G	A	-0.02857	0.002565	8.12831e-29	124.064
Dataset 1	TG	25(OH)D level	rs6901855	6	33098380	HLA-DPB2;HCG24	A	G	0.02002	0.003474	8.27942e-09	33.21
Dataset 1	TG	25(OH)D level	rs998584	6	43757896	VEGFA;LINC02537	A	C	0.04977	0.002519	7.4131e-87	390.372
Dataset 1	TG	25(OH)D level	rs9367176	6	43793858	VEGFA;LINC02537	T	C	-0.02123	0.002772	1.86209e-14	58.6561
Dataset 1	TG	25(OH)D level	rs7741310	6	84250330	PRSS35;SNAP91	T	C	0.01447	0.002539	1.19674e-08	32.4797
Dataset 1	TG	25(OH)D level	rs4486027	6	96911886	FUT9;UFL1	C	T	0.01727	0.003061	1.66725e-08	31.8316
Dataset 1	TG	25(OH)D level	rs6913325	6	106378009	PREP;PRDM1	T	G	-0.01592	0.002528	3.01995e-10	39.6581
Dataset 1	TG	25(OH)D level	rs2768538	6	109202788	ARMC2	A	G	0.02222	0.003105	8.12831e-13	51.2112
Dataset 1	TG	25(OH)D level	rs9374194	6	111000185	CDK19	C	T	-0.01776	0.003157	1.85353e-08	31.6473
Dataset 1	TG	25(OH)D level	rs7766106	6	127455138	RSPO3	T	C	0.02803	0.002514	7.07946e-29	124.313
Dataset 1	TG	25(OH)D level	rs632057	6	139834012	LINC01625;FILNC1	G	T	-0.03823	0.002599	5.62341e-49	216.369
Dataset 1	TG	25(OH)D level	rs9403170	6	140604913	MIR3668;MIR4465	G	T	-0.01955	0.003125	3.95367e-10	39.1375
Dataset 1	TG	25(OH)D level	rs10080815	6	160687412	SLC22A2;SLC22A3	G	T	-0.1043	0.009007	5.24807e-31	134.094
Dataset 1	TG	25(OH)D level	rs10455872	6	161010118	LPA	G	A	-0.06232	0.004623	2.04174e-41	181.722
Dataset 1	TG	25(OH)D level	rs17630640	6	164107529	LOC102724152;MEAT6	G	A	-0.02382	0.003719	1.50314e-10	41.0234
Dataset 1	TG	25(OH)D level	rs852392	7	5572132	ACTB;FSCN1	A	G	0.01703	0.003044	2.19786e-08	31.2997
Dataset 1	TG	25(OH)D level	rs38205	7	15913588	LINC02587;CRPPA	C	A	-0.0183	0.002612	2.45471e-12	49.0858
Dataset 1	TG	25(OH)D level	rs4410790	7	17284577	AGR3;AHR	C	T	0.02171	0.002609	8.70964e-17	69.2423
Dataset 1	TG	25(OH)D level	rs10242866	7	17920613	SNX13	T	C	0.02037	0.002572	2.39883e-15	62.7249
Dataset 1	TG	25(OH)D level	rs4722551	7	25991826	MIR148A;NFE2L3	C	T	-0.04653	0.003438	9.54993e-42	183.17
Dataset 1	TG	25(OH)D level	rs2699805	7	26394297	SNX10	A	G	-0.02083	0.002577	6.45654e-16	65.3356
Dataset 1	TG	25(OH)D level	rs498475	7	28256240	JAZF1-AS1	A	G	-0.01436	0.002618	4.14e-08	30.0864
Dataset 1	TG	25(OH)D level	rs2070971	7	44197583	GCK	T	G	0.03454	0.003663	4.16869e-21	88.9141
Dataset 1	TG	25(OH)D level	rs2971669	7	44231778	GCK;YKT6	T	C	0.01903	0.003048	4.2658e-10	38.9805
Dataset 1	TG	25(OH)D level	rs2240466	7	72856269	BAZ1B	A	G	-0.1642	0.003811	1e-200	1856.39
Dataset 1	TG	25(OH)D level	rs6460043	7	72884188	BAZ1B	C	T	-0.1444	0.01067	9.33254e-42	183.149
Dataset 1	TG	25(OH)D level	rs1019096	7	76046324	ZP3	G	A	-0.01639	0.002514	7.07946e-11	42.5038
Dataset 1	TG	25(OH)D level	rs12530679	7	106632113	PIK3CG;PRKAR2B	G	A	-0.01473	0.002553	7.97995e-09	33.2892
Dataset 1	TG	25(OH)D level	rs4731702	7	130433384	KLF14;MIR29A	T	C	-0.04518	0.002511	2.18776e-72	323.742
Dataset 1	TG	25(OH)D level	rs3735080	7	150217309	GIMAP7	T	C	0.0254	0.002988	1.86209e-17	72.2614
Dataset 1	TG	25(OH)D level	rs11993903	8	10674418	PINX1	G	A	0.03845	0.0027	5.24807e-46	202.799
Dataset 1	TG	25(OH)D level	rs11786272	8	11496032	LINC00208;GATA4	C	A	0.04077	0.003438	1.94984e-32	140.627
Dataset 1	TG	25(OH)D level	rs4921913	8	18272377	NAT2;PSD3	T	C	-0.05149	0.003027	7.4131e-65	289.348
Dataset 1	TG	25(OH)D level	rs1388942	8	19621472	CSGALNACT1;INTS10	G	A	-0.03083	0.004344	1.25893e-12	50.3695
Dataset 1	TG	25(OH)D level	rs12543154	8	19755977	INTS10;LPL	T	G	-0.1015	0.003256	1e-200	971.77
Dataset 1	TG	25(OH)D level	rs1562785	8	20562331	SNORD3F;LOC102467222	A	G	0.014	0.002544	3.7325e-08	30.2846
Dataset 1	TG	25(OH)D level	rs2407278	8	37399290	LINC01605;ZNF703	G	A	-0.04635	0.007376	3.3037e-10	39.4873
Dataset 1	TG	25(OH)D level	rs2081687	8	59388565	UBXN2B;CYP7A1	C	T	-0.03056	0.002659	1.41254e-30	132.09
Dataset 1	TG	25(OH)D level	rs7834364	8	64661527	LOC102724612;LINC01289	A	G	0.01855	0.002872	1.04954e-10	41.7176
Dataset 1	TG	25(OH)D level	rs7000496	8	72432906	EYA1	T	C	0.03297	0.004643	1.25893e-12	50.4244
Dataset 1	TG	25(OH)D level	rs11558471	8	118185733	SLC30A8	G	A	-0.02017	0.002698	7.58578e-14	55.8892
Dataset 1	TG	25(OH)D level	rs2980857	8	126421563	NSMCE2;TRIB1	G	A	-0.0151	0.002523	2.15774e-09	35.8195
Dataset 1	TG	25(OH)D level	rs4518686	8	126470817	TRIB1;LINC00861	G	A	0.05696	0.002571	1e-108	490.835
Dataset 1	TG	25(OH)D level	rs2954018	8	126477153	TRIB1;LINC00861	T	C	-0.1007	0.002748	1e-200	1342.84
Dataset 1	TG	25(OH)D level	rs7856320	9	1036552	DMRT3;LINC01230	T	C	0.01863	0.00273	8.91251e-12	46.5694
Dataset 1	TG	25(OH)D level	rs2027071	9	13562874	LINC01235;LINC00583	T	C	-0.02358	0.003721	2.36048e-10	40.1576
Dataset 1	TG	25(OH)D level	rs686030	9	15304782	TTC39B	A	C	0.02378	0.003608	4.36516e-11	43.4401
Dataset 1	TG	25(OH)D level	rs7868665	9	36989746	PAX5	T	C	0.01473	0.002618	1.81552e-08	31.6567
Dataset 1	TG	25(OH)D level	rs1982151	9	86617265	RMI1	G	A	0.02464	0.002879	1.14815e-17	73.2484
Dataset 1	TG	25(OH)D level	rs10797115	9	92191256	SEMA4D;GADD45G	T	C	0.01998	0.002529	2.75423e-15	62.4156
Dataset 1	TG	25(OH)D level	rs2148537	9	95380726	LOC100128361	A	G	0.01946	0.003378	8.3946e-09	33.1869
Dataset 1	TG	25(OH)D level	rs12686004	9	107653426	ABCA1	A	G	-0.03509	0.003954	7.07946e-19	78.7578
Dataset 1	TG	25(OH)D level	rs10616	9	123363533	MEGF9	C	T	0.01583	0.002744	8.01678e-09	33.2808
Dataset 1	TG	25(OH)D level	rs579459	9	136154168	ABO;SURF6	C	T	-0.02273	0.0031	2.23872e-13	53.762
Dataset 1	TG	25(OH)D level	rs3812595	9	139369062	SEC16A	T	C	0.01801	0.002749	5.7544e-11	42.9218
Dataset 1	TG	25(OH)D level	rs6601924	10	5247302	AKR1C4	C	T	0.0285	0.003472	2.18776e-16	67.3799
Dataset 1	TG	25(OH)D level	rs10904908	10	17260290	VIM-AS1	G	A	0.01603	0.002547	3.11889e-10	39.6104
Dataset 1	TG	25(OH)D level	rs12358192	10	52364839	SGMS1	T	C	0.01566	0.002572	1.14025e-09	37.0716
Dataset 1	TG	25(OH)D level	rs7922024	10	63763369	ARID5B	T	C	-0.0367	0.00581	2.67917e-10	39.9006
Dataset 1	TG	25(OH)D level	rs7082470	10	65277026	JMJD1C	A	G	-0.0383	0.00252	3.63078e-52	230.992
Dataset 1	TG	25(OH)D level	rs4498932	10	77255374	LRMDA	A	G	-0.02487	0.003848	1.03039e-10	41.7716
Dataset 1	TG	25(OH)D level	rs1111875	10	94462882	HHEX;EXOC6	T	C	-0.01571	0.002556	7.85236e-10	37.7773
Dataset 1	TG	25(OH)D level	rs2068888	10	94839642	CYP26A1;MYOF	A	G	-0.03932	0.002524	1.02329e-54	242.688
Dataset 1	TG	25(OH)D level	rs11187527	10	95343474	FFAR4	T	G	0.04338	0.004325	1.14815e-23	100.602
Dataset 1	TG	25(OH)D level	rs11591797	10	99770333	CRTAC1	G	A	-0.0178	0.002847	3.99945e-10	39.0899
Dataset 1	TG	25(OH)D level	rs2297991	10	113913222	GPAM	C	T	0.02108	0.002798	4.89779e-14	56.7604
Dataset 1	TG	25(OH)D level	rs2277205	10	114206683	ZDHHC6	T	C	-0.03183	0.003996	1.65959e-15	63.4486
Dataset 1	TG	25(OH)D level	rs2484294	10	115792062	NHLRC2;ADRB1	A	G	-0.02303	0.002856	7.24436e-16	65.0237
Dataset 1	TG	25(OH)D level	rs6486121	11	13355770	ARNTL	T	C	0.0204	0.002617	6.45654e-15	60.7649
Dataset 1	TG	25(OH)D level	rs1003077	11	14408140	RRAS2;COPB1	A	G	-0.02058	0.003576	8.66962e-09	33.1204
Dataset 1	TG	25(OH)D level	rs11030107	11	27694835	BDNF-AS	G	A	0.0219	0.002851	1.54882e-14	59.0057
Dataset 1	TG	25(OH)D level	rs529490	11	30536925	MPPED2	A	G	-0.01639	0.002843	8.18465e-09	33.2357
Dataset 1	TG	25(OH)D level	rs3808976	11	45827350	SLC35C1	G	A	0.0186	0.003096	1.87068e-09	36.0931
Dataset 1	TG	25(OH)D level	rs10838681	11	47275064	NR1H3	A	G	-0.03588	0.002833	9.33254e-37	160.403
Dataset 1	TG	25(OH)D level	rs11039345	11	47720228	AGBL2	G	A	-0.01644	0.002521	6.91831e-11	42.5263
Dataset 1	TG	25(OH)D level	rs174574	11	61600342	FADS2	C	A	-0.05245	0.002632	2.23872e-88	397.118
Dataset 1	TG	25(OH)D level	rs2302263	11	64021821	PLCB3	T	C	0.04451	0.004435	1.04713e-23	100.723
Dataset 1	TG	25(OH)D level	rs4930568	11	68000579	KMT5B;C11orf24	A	G	-0.01579	0.002884	4.38531e-08	29.976
Dataset 1	TG	25(OH)D level	rs508049	11	68675497	IGHMBP2	T	C	0.03989	0.005888	1.25893e-11	45.8979
Dataset 1	TG	25(OH)D level	rs1465900	11	76473138	GUCY2EP;TSKU	C	A	-0.01829	0.003104	3.82825e-09	34.7203
Dataset 1	TG	25(OH)D level	rs7117238	11	78040259	GAB2	A	G	-0.01997	0.003439	6.36796e-09	33.7203
Dataset 1	TG	25(OH)D level	rs17474093	11	111545393	SIK2	A	G	-0.04604	0.005887	5.24807e-15	61.1621
Dataset 1	TG	25(OH)D level	rs499790	11	116519739	LINC02702	T	C	0.1589	0.004181	1e-200	1444.4
Dataset 1	TG	25(OH)D level	rs10466589	11	116611985	LINC02702;BUD13	A	G	0.2748	0.004961	1e-200	3068.28
Dataset 1	TG	25(OH)D level	rs2075294	11	116658122	ZPR1	T	G	0.1194	0.01055	1.14815e-29	128.087
Dataset 1	TG	25(OH)D level	rs11216386	11	117309989	DSCAML1	T	C	0.02392	0.004386	4.89779e-08	29.743
Dataset 1	TG	25(OH)D level	rs11064281	12	6721425	CHD4;LPAR5	G	T	0.02271	0.003336	1e-11	46.3428
Dataset 1	TG	25(OH)D level	rs11054402	12	11791029	LINC01252;ETV6	T	C	0.01691	0.002564	4.2658e-11	43.4962
Dataset 1	TG	25(OH)D level	rs11045171	12	20470199	LINC02468;PDE3A	G	A	-0.03461	0.003172	1.04713e-27	119.052
Dataset 1	TG	25(OH)D level	rs4149000	12	21447997	SLCO1A2	T	C	0.02313	0.003816	1.34896e-09	36.7396
Dataset 1	TG	25(OH)D level	rs10843390	12	29496991	ERGIC2	T	C	-0.01595	0.002817	1.50314e-08	32.0588
Dataset 1	TG	25(OH)D level	rs7298844	12	46224063	ARID2	G	A	0.01743	0.003089	1.6788e-08	31.839
Dataset 1	TG	25(OH)D level	rs11171894	12	56951219	RBMS2	A	G	0.01618	0.002621	6.66807e-10	38.1086
Dataset 1	TG	25(OH)D level	rs11613352	12	57792580	R3HDM2	T	C	-0.03401	0.002924	2.88403e-31	135.288
Dataset 1	TG	25(OH)D level	rs4761234	12	69732105	CPSF6;LYZ	C	T	-0.01925	0.002521	2.18776e-14	58.3063
Dataset 1	TG	25(OH)D level	rs2137537	12	71113087	PTPRR	C	T	0.0139	0.002532	3.97192e-08	30.1372
Dataset 1	TG	25(OH)D level	rs10861681	12	107334262	RIC8B;TMEM263	T	C	0.0233	0.002755	2.69153e-17	71.5268
Dataset 1	TG	25(OH)D level	rs2301756	12	112890776	PTPN11	G	A	-0.02419	0.004249	1.24738e-08	32.4114
Dataset 1	TG	25(OH)D level	rs1790099	12	123656533	MPHOSPH9	T	C	0.01934	0.002777	3.23594e-12	48.5022
Dataset 1	TG	25(OH)D level	rs4930724	12	124423817	CCDC92	C	T	-0.03546	0.002673	3.54813e-40	175.987
Dataset 1	TG	25(OH)D level	rs863750	12	124505444	ZNF664-RFLNA	T	C	0.03818	0.002575	9.77237e-50	219.845
Dataset 1	TG	25(OH)D level	rs11057830	12	125307053	SCARB1	A	G	0.0223	0.003646	9.61612e-10	37.409
Dataset 1	TG	25(OH)D level	rs1340819	13	29145323	FLT1;POMP	C	A	-0.01798	0.002642	1.02329e-11	46.3142
Dataset 1	TG	25(OH)D level	rs1141362	13	31003618	UBE2L5	A	G	0.02077	0.002567	6.0256e-16	65.4668
Dataset 1	TG	25(OH)D level	rs9568417	13	51037894	DLEU1	G	A	0.02287	0.004078	2.05116e-08	31.4512
Dataset 1	TG	25(OH)D level	rs1239941	13	51111766	DLEU1;DLEU7	G	A	0.01963	0.003317	3.25837e-09	35.0227
Dataset 1	TG	25(OH)D level	rs6562771	13	74184893	LINC00392;KLF12	A	G	-0.01413	0.002528	2.28034e-08	31.2414
Dataset 1	TG	25(OH)D level	rs6492721	13	95258944	GPR180	C	T	-0.01996	0.002704	1.54882e-13	54.4889
Dataset 1	TG	25(OH)D level	rs9584870	13	99245866	STK24-AS1;SLC15A1	C	T	-0.01576	0.002654	2.91072e-09	35.2623
Dataset 1	TG	25(OH)D level	rs1556124	13	110991189	COL4A2	A	G	0.0174	0.003004	6.9024e-09	33.5505
Dataset 1	TG	25(OH)D level	rs11629105	14	23721880	RNF212B	G	T	-0.02058	0.003171	8.51138e-11	42.121
Dataset 1	TG	25(OH)D level	rs7157785	14	64235556	SGPP1;SYNE2	T	G	0.02494	0.003431	3.54813e-13	52.8386
Dataset 1	TG	25(OH)D level	rs221903	14	71600208	PCNX1;SIPA1L1	C	T	0.01463	0.002618	2.26464e-08	31.2284
Dataset 1	TG	25(OH)D level	rs275184	15	39444679	LINC02694;C15orf54	G	T	-0.01942	0.003484	2.49459e-08	31.0701
Dataset 1	TG	25(OH)D level	rs8035689	15	44200585	FRMD5	C	T	-0.09953	0.006265	7.76247e-57	252.386
Dataset 1	TG	25(OH)D level	rs1532085	15	58683366	AQP9;LIPC	G	A	-0.03195	0.002581	3.31131e-35	153.238
Dataset 1	TG	25(OH)D level	rs588136	15	58730498	LIPC-AS1	T	C	-0.06357	0.00308	1.25893e-94	425.994
Dataset 1	TG	25(OH)D level	rs2249312	15	61958660	RORA;LINC02349	T	C	0.01707	0.002561	2.63027e-11	44.4271
Dataset 1	TG	25(OH)D level	rs10519220	15	64047120	HERC1	C	T	-0.02137	0.00291	2.0893e-13	53.9291
Dataset 1	TG	25(OH)D level	rs10152471	15	101890913	PCSK6	A	G	-0.01696	0.002587	5.49541e-11	42.9793
Dataset 1	TG	25(OH)D level	rs8025505	15	102067841	PCSK6;LINC02348	T	C	0.02664	0.002892	3.23594e-20	84.8539
Dataset 1	TG	25(OH)D level	rs742036	16	960725	LMF1	A	G	-0.02088	0.002591	7.76247e-16	64.9421
Dataset 1	TG	25(OH)D level	rs2896906	16	4647417	C16orf96	C	T	0.02445	0.003184	1.58489e-14	58.9673
Dataset 1	TG	25(OH)D level	rs6498540	16	15130594	PDXDC1	G	A	0.03236	0.00274	3.46737e-32	139.481
Dataset 1	TG	25(OH)D level	rs749767	16	31124407	BCKDK	G	A	-0.01884	0.002613	5.62341e-13	51.9856
Dataset 1	TG	25(OH)D level	rs247617	16	56990716	HERPUD1;CETP	A	C	-0.03545	0.002686	9.33254e-40	174.189
Dataset 1	TG	25(OH)D level	rs244418	16	69622762	NFAT5	A	G	-0.02409	0.002558	4.57088e-21	88.6896
Dataset 1	TG	25(OH)D level	rs12933482	16	72189604	PMFBP1	G	A	0.03609	0.004087	1.04713e-18	77.9766
Dataset 1	TG	25(OH)D level	rs2925979	16	81534790	CMIP	C	T	-0.04333	0.002739	2.34423e-56	250.261
Dataset 1	TG	25(OH)D level	rs7199293	16	81614892	CMIP	A	G	0.01408	0.002533	2.69774e-08	30.8983
Dataset 1	TG	25(OH)D level	rs11647008	16	88005167	BANP	C	T	0.01701	0.002515	1.38038e-11	45.7438
Dataset 1	TG	25(OH)D level	rs11657201	17	599924	VPS53	G	A	0.01636	0.002934	2.46037e-08	31.0918
Dataset 1	TG	25(OH)D level	rs11078597	17	1618363	MIR22HG	C	T	0.02828	0.003225	1.8197e-18	76.8952
Dataset 1	TG	25(OH)D level	rs8073177	17	7440584	POLR2A;TNFSF12	C	T	-0.02024	0.003016	1.94984e-11	45.0358
Dataset 1	TG	25(OH)D level	rs13342397	17	17460926	PEMT	C	T	0.05625	0.005236	6.30957e-27	115.411
Dataset 1	TG	25(OH)D level	rs231492	17	41978756	MPP2	T	G	0.05737	0.0046	1.04713e-35	155.544
Dataset 1	TG	25(OH)D level	rs228787	17	42099488	TMEM101	T	C	-0.03019	0.003301	5.7544e-20	83.6441
Dataset 1	TG	25(OH)D level	rs4793995	17	47019399	SNF8	C	A	0.01459	0.002516	6.60693e-09	33.6271
Dataset 1	TG	25(OH)D level	rs8075803	17	47346529	FLJ40194;MIR6129	T	C	-0.02071	0.002523	2.23872e-16	67.3792
Dataset 1	TG	25(OH)D level	rs8081468	17	57836924	VMP1	G	A	0.01696	0.002748	6.69885e-10	38.0906
Dataset 1	TG	25(OH)D level	rs1801689	17	64210580	APOH	C	A	-0.07672	0.00738	2.5704e-25	108.07
Dataset 1	TG	25(OH)D level	rs8079078	17	65821166	BPTF	A	C	-0.02312	0.002742	3.46737e-17	71.0953
Dataset 1	TG	25(OH)D level	rs12952117	17	67122603	ABCA6	C	T	0.01561	0.002747	1.3213e-08	32.2915
Dataset 1	TG	25(OH)D level	rs4969179	17	76391454	PGS1	G	T	-0.02363	0.002571	3.98107e-20	84.474
Dataset 1	TG	25(OH)D level	rs9905991	17	80052073	FASN	G	A	-0.01528	0.002532	1.60694e-09	36.4183
Dataset 1	TG	25(OH)D level	rs6506033	18	289209	THOC1;COLEC12	T	C	-0.03567	0.004872	2.51189e-13	53.6033
Dataset 1	TG	25(OH)D level	rs867939	18	19911690	GATA6;CTAGE1	A	G	-0.01958	0.002556	1.86209e-14	58.6818
Dataset 1	TG	25(OH)D level	rs2510344	18	21113285	NPC1	C	T	-0.02042	0.002515	4.67735e-16	65.9228
Dataset 1	TG	25(OH)D level	rs492443	18	57858802	PMAIP1;MC4R	G	A	0.017	0.002839	2.10863e-09	35.8564
Dataset 1	TG	25(OH)D level	rs7251963	19	7170241	INSR	T	C	-0.01887	0.002543	1.14815e-13	55.0619
Dataset 1	TG	25(OH)D level	rs4804833	19	7970635	MAP2K7	G	A	-0.02167	0.002581	4.57088e-17	70.4923
Dataset 1	TG	25(OH)D level	rs4804311	19	8615589	MYO1F	G	A	-0.06235	0.004601	7.76247e-42	183.64
Dataset 1	TG	25(OH)D level	rs12460547	19	18382603	IQCN	A	G	-0.01594	0.002857	2.40991e-08	31.1284
Dataset 1	TG	25(OH)D level	rs10401969	19	19407718	SUGP1	C	T	-0.1317	0.004729	1.25893e-170	775.591
Dataset 1	TG	25(OH)D level	rs731839	19	33899065	PEPD	A	G	-0.02681	0.002667	8.91251e-24	101.053
Dataset 1	TG	25(OH)D level	rs2305744	19	35556123	HPN-AS1	A	G	0.02309	0.002903	1.8197e-15	63.2636
Dataset 1	TG	25(OH)D level	rs11882294	19	35565726	HPN-AS1	C	T	-0.01685	0.002921	7.92501e-09	33.2764
Dataset 1	TG	25(OH)D level	rs439401	19	45414451	APOE;APOC1	C	T	0.09616	0.002617	1e-200	1350.15
Dataset 1	TG	25(OH)D level	rs204907	19	45461996	CLPTM1	G	A	-0.04193	0.005796	4.67735e-13	52.3351
Dataset 1	TG	25(OH)D level	rs7258890	19	46159609	EML2;GIPR	C	T	0.01567	0.002798	2.13796e-08	31.3648
Dataset 1	TG	25(OH)D level	rs838144	19	49250239	IZUMO1	T	C	-0.02254	0.002523	4.0738e-19	79.8129
Dataset 1	TG	25(OH)D level	rs13042148	20	32298286	PXMP4	T	C	0.02485	0.003475	8.70964e-13	51.1379
Dataset 1	TG	25(OH)D level	rs2104417	20	34127871	C20orf173;ERGIC3	A	G	-0.02061	0.003715	2.89068e-08	30.7779
Dataset 1	TG	25(OH)D level	rs2866372	20	39841091	ZHX3	T	C	0.01512	0.002517	1.91426e-09	36.0859
Dataset 1	TG	25(OH)D level	rs6065906	20	44554015	PLTP;PCIF1	C	T	0.07426	0.003229	3.98107e-117	528.9
Dataset 1	TG	25(OH)D level	rs6063046	20	45596378	EYA2	G	A	-0.02299	0.002788	1.62181e-16	67.9974
Dataset 1	TG	25(OH)D level	rs7274718	20	56113783	CTCFL;PCK1	A	G	0.02012	0.002562	4.0738e-15	61.6734
Dataset 1	TG	25(OH)D level	rs2261092	20	62353933	ZGPAT	G	A	0.02885	0.00459	3.2961e-10	39.5063
Dataset 1	TG	25(OH)D level	rs8121509	20	62712053	OPRL1	C	T	-0.01848	0.002525	2.51189e-13	53.565
Dataset 1	TG	25(OH)D level	rs2823292	21	16846105	NRIP1;USP25	A	G	0.01809	0.003137	8.09096e-09	33.2543
Dataset 1	TG	25(OH)D level	rs2854727	21	40713787	HMGN1	C	T	-0.01587	0.002518	2.93089e-10	39.723
Dataset 1	TG	25(OH)D level	rs2739330	22	24295286	MIF-AS1;GSTT2B	C	T	-0.01704	0.002559	2.75423e-11	44.3403
Dataset 1	TG	25(OH)D level	rs134551	22	28807625	TTC28	T	C	-0.01584	0.002664	2.73527e-09	35.3543
Dataset 1	TG	25(OH)D level	rs2267373	22	38600542	MAFF	T	C	0.03013	0.00255	3.23594e-32	139.61
Dataset 1	TG	25(OH)D level	rs763121	22	38879940	DDX17	G	A	0.02131	0.002649	8.70964e-16	64.7147
Dataset 1	TG	25(OH)D level	rs4253772	22	46627603	PPARA	T	C	0.03278	0.004	2.51189e-16	67.158
Dataset 1	HDL	25(OH)D level	rs10907185	1	1733219	GNB1	G	A	-0.016	0.002821	1.41906e-08	32.1687
Dataset 1	HDL	25(OH)D level	rs9887921	1	23700811	ZNF436-AS1;TCEA3	T	C	-0.03242	0.005113	2.2751e-10	40.2045
Dataset 1	HDL	25(OH)D level	rs12748152	1	27138393	PIGV;ZDHHC18	T	C	-0.05975	0.00472	1e-36	160.248
Dataset 1	HDL	25(OH)D level	rs4660808	1	40018509	PPIEL	T	C	-0.05906	0.003064	9.12011e-83	371.543
Dataset 1	HDL	25(OH)D level	rs7516590	1	40344175	TRIT1	G	A	-0.02318	0.003033	2.13796e-14	58.4093
Dataset 1	HDL	25(OH)D level	rs1168114	1	63156043	DOCK7;ATG4C	G	A	0.01958	0.002704	4.46684e-13	52.4339
Dataset 1	HDL	25(OH)D level	rs12042779	1	66133950	LEPR;PDE4B	C	T	0.01681	0.002669	3.00608e-10	39.6678
Dataset 1	HDL	25(OH)D level	rs6681544	1	82398544	ADGRL2	T	C	0.01534	0.002689	1.18032e-08	32.5439
Dataset 1	HDL	25(OH)D level	rs11161570	1	85721911	C1orf52	C	T	-0.01539	0.002574	2.25944e-09	35.7487
Dataset 1	HDL	25(OH)D level	rs1081522	1	93843898	DR1;FNBP1L	A	G	0.04316	0.003325	1.58489e-38	168.492
Dataset 1	HDL	25(OH)D level	rs12740374	1	109817590	CELSR2	T	G	0.03755	0.003103	1.02329e-33	146.439
Dataset 1	HDL	25(OH)D level	rs2269340	1	110172236	AMPD2	C	T	-0.0334	0.004779	2.75423e-12	48.8449
Dataset 1	HDL	25(OH)D level	rs1451641	1	149865880	HIST2H2AB;BOLA1	G	A	0.04227	0.004676	1.54882e-19	81.7176
Dataset 1	HDL	25(OH)D level	rs2271076	1	150916657	SETDB1	T	C	-0.01866	0.002674	2.95121e-12	48.6968
Dataset 1	HDL	25(OH)D level	rs6697139	1	161660696	RPL31P11;FCRLA	T	G	-0.0177	0.003125	1.47571e-08	32.0809
Dataset 1	HDL	25(OH)D level	rs16864515	1	171435542	FMO4;PRRC2C	A	C	-0.02708	0.004382	6.39735e-10	38.1903
Dataset 1	HDL	25(OH)D level	rs4650994	1	178515312	C1orf220	A	G	-0.02617	0.002574	2.75423e-24	103.369
Dataset 1	HDL	25(OH)D level	rs1779809	1	182145545	ZNF648;LINC01344	T	C	-0.0325	0.002736	1.54882e-32	141.102
Dataset 1	HDL	25(OH)D level	rs10752898	1	183077896	LAMC1	C	T	0.01585	0.002591	9.63829e-10	37.4217
Dataset 1	HDL	25(OH)D level	rs7522056	1	205735891	NUCKS1;RAB29	A	G	-0.02031	0.002726	9.33254e-14	55.5096
Dataset 1	HDL	25(OH)D level	rs1992643	1	212455024	LINC02608	T	C	0.01769	0.002654	2.63027e-11	44.4277
Dataset 1	HDL	25(OH)D level	rs12034581	1	219694903	LYPLAL1-AS1	A	C	-0.01819	0.002582	1.86209e-12	49.631
Dataset 1	HDL	25(OH)D level	rs2642438	1	220970028	45352	G	A	0.04146	0.002817	5.12861e-49	216.613
Dataset 1	HDL	25(OH)D level	rs4846913	1	230294715	GALNT2	A	C	0.08749	0.002639	1e-200	1099.1
Dataset 1	HDL	25(OH)D level	rs558971	1	234853406	LOC101927787;LINC01132	G	A	0.02306	0.002585	4.67735e-19	79.5788
Dataset 1	HDL	25(OH)D level	rs7512207	1	243964992	AKT3	T	C	0.02269	0.0038	2.34963e-09	35.6535
Dataset 1	HDL	25(OH)D level	rs17714252	2	285471	ALKAL2	A	G	0.02016	0.002708	9.54993e-14	55.4222
Dataset 1	HDL	25(OH)D level	rs3820897	2	3642361	COLEC11	C	T	-0.037	0.003383	7.76247e-28	119.619
Dataset 1	HDL	25(OH)D level	rs907866	2	20371380	LAPTM4A;SDC1	A	G	-0.02912	0.002597	3.54813e-29	125.73
Dataset 1	HDL	25(OH)D level	rs676210	2	21231524	APOB	A	G	0.06566	0.00319	3.89045e-94	423.663
Dataset 1	HDL	25(OH)D level	rs10189344	2	36778887	CRIM1;FEZ2	C	A	-0.01574	0.002726	7.81628e-09	33.3394
Dataset 1	HDL	25(OH)D level	rs17326656	2	48962291	LHCGR;STON1-GTF2A1L	T	G	-0.02517	0.003031	1.02329e-16	68.9596
Dataset 1	HDL	25(OH)D level	rs1861410	2	58933591	LINC01122	T	C	0.01601	0.0026	7.37904e-10	37.9172
Dataset 1	HDL	25(OH)D level	rs7575523	2	59335104	LINC01122;LINC01793	G	T	0.01494	0.00264	1.51705e-08	32.0253
Dataset 1	HDL	25(OH)D level	rs2723065	2	65279414	SLC1A4;CEP68	G	A	0.01776	0.002662	2.51189e-11	44.5113
Dataset 1	HDL	25(OH)D level	rs4446071	2	85543064	TCF7L1;TGOLN2	C	T	0.01507	0.002616	8.43335e-09	33.1857
Dataset 1	HDL	25(OH)D level	rs11689956	2	100795329	AFF3;LINC01104	C	T	0.02207	0.003034	3.46737e-13	52.9144
Dataset 1	HDL	25(OH)D level	rs12468564	2	111609619	ACOXL	T	G	-0.01877	0.002729	6.0256e-12	47.3066
Dataset 1	HDL	25(OH)D level	rs7572242	2	128625164	AMMECR1L	T	C	-0.01442	0.002625	3.96278e-08	30.1767
Dataset 1	HDL	25(OH)D level	rs840873	2	129067080	HS6ST1	C	T	-0.03735	0.00674	3.00608e-08	30.7087
Dataset 1	HDL	25(OH)D level	rs4988235	2	136608646	MCM6	A	G	-0.01979	0.003061	1.02094e-10	41.7989
Dataset 1	HDL	25(OH)D level	rs2111485	2	163110536	FAP;IFIH1	G	A	-0.01586	0.002637	1.79473e-09	36.1731
Dataset 1	HDL	25(OH)D level	rs13389219	2	165528876	COBLL1	T	C	0.04243	0.002635	2.51189e-58	259.289
Dataset 1	HDL	25(OH)D level	rs3769159	2	174070111	MAP3K20-AS1	A	C	0.02382	0.003195	8.91251e-14	55.583
Dataset 1	HDL	25(OH)D level	rs6435161	2	203519783	FAM117B	G	T	-0.02551	0.002811	1.14815e-19	82.3568
Dataset 1	HDL	25(OH)D level	rs2551971	2	208512082	METTL21A;LINC01857	G	A	-0.02224	0.003339	2.69153e-11	44.3646
Dataset 1	HDL	25(OH)D level	rs2371011	2	211514492	CPS1	G	A	-0.01653	0.002853	6.9024e-09	33.5693
Dataset 1	HDL	25(OH)D level	rs10197074	2	219706535	PRKAG3;WNT6	T	C	-0.01676	0.002699	5.32108e-10	38.5605
Dataset 1	HDL	25(OH)D level	rs1517500	2	226306993	NYAP2	T	C	0.01973	0.003422	8.03526e-09	33.2425
Dataset 1	HDL	25(OH)D level	rs2943645	2	227099180	LOC646736;MIR5702	T	C	-0.05901	0.002693	1.99526e-106	480.152
Dataset 1	HDL	25(OH)D level	rs989326	2	230020848	PID1	A	G	-0.01857	0.002677	3.98107e-12	48.1202
Dataset 1	HDL	25(OH)D level	rs1476698	2	242296449	FARP2	G	A	0.02106	0.002669	3.01995e-15	62.2615
Dataset 1	HDL	25(OH)D level	rs2067819	3	12359049	PPARG	A	G	0.0273	0.003139	3.38844e-18	75.6385
Dataset 1	HDL	25(OH)D level	rs11706408	3	12587133	MKRN2OS	G	A	-0.02538	0.00453	2.10378e-08	31.3897
Dataset 1	HDL	25(OH)D level	rs9859622	3	15828264	ANKRD28	T	C	0.02303	0.002755	6.16595e-17	69.8787
Dataset 1	HDL	25(OH)D level	rs4441609	3	36892717	TRANK1	C	T	0.01768	0.00266	2.95121e-11	44.1775
Dataset 1	HDL	25(OH)D level	rs2305637	3	47045846	NBEAL2	T	C	-0.02149	0.00338	2.02302e-10	40.424
Dataset 1	HDL	25(OH)D level	rs6765484	3	50041313	RBM6	T	C	0.03301	0.002582	2.04174e-37	163.448
Dataset 1	HDL	25(OH)D level	rs2159607	3	52501451	NISCH	T	G	-0.02947	0.003285	2.95121e-19	80.4803
Dataset 1	HDL	25(OH)D level	rs7610856	3	71579022	FOXP1	A	C	0.01826	0.002614	2.81838e-12	48.7967
Dataset 1	HDL	25(OH)D level	rs12637564	3	108870839	C3orf85	C	T	0.01637	0.002602	3.14775e-10	39.5806
Dataset 1	HDL	25(OH)D level	rs2461816	3	119527760	NR1I2	C	T	-0.04052	0.006145	4.2658e-11	43.4806
Dataset 1	HDL	25(OH)D level	rs1228589	3	131634826	CPNE4	A	G	-0.01656	0.003004	3.54813e-08	30.3893
Dataset 1	HDL	25(OH)D level	rs4428180	3	133466374	TF	G	A	0.01992	0.003641	4.45656e-08	29.9321
Dataset 1	HDL	25(OH)D level	rs17252498	3	136014198	PCCB	C	A	0.03703	0.003204	6.76083e-31	133.574
Dataset 1	HDL	25(OH)D level	rs1515653	3	154076654	GPR149	G	A	-0.02403	0.003547	1.23027e-11	45.8971
Dataset 1	HDL	25(OH)D level	rs10049088	3	156797648	LEKR1;LINC00880	T	C	0.02668	0.002653	8.70964e-24	101.134
Dataset 1	HDL	25(OH)D level	rs7620828	3	160036076	TRIM59-IFT80	C	T	-0.01445	0.002581	2.18273e-08	31.3444
Dataset 1	HDL	25(OH)D level	rs247975	3	173107443	SPATA16;NLGN1	C	T	-0.01446	0.002587	2.29087e-08	31.2424
Dataset 1	HDL	25(OH)D level	rs6767484	3	185520578	IGF2BP2	G	A	-0.0153	0.002778	3.62243e-08	30.3332
Dataset 1	HDL	25(OH)D level	rs10513801	3	185822353	ETV5	G	T	-0.04356	0.003753	3.80189e-31	134.716
Dataset 1	HDL	25(OH)D level	rs4686739	3	185878419	DGKG	G	A	0.024	0.002684	3.71535e-19	79.9572
Dataset 1	HDL	25(OH)D level	rs4916427	3	196094213	UBXN7	T	C	-0.02067	0.002929	1.69824e-12	49.8015
Dataset 1	HDL	25(OH)D level	rs1051613	4	951179	TMEM175	A	G	0.01756	0.002591	1.23027e-11	45.9319
Dataset 1	HDL	25(OH)D level	rs10019888	4	26062990	SMIM20;RBPJ	G	A	-0.03298	0.003487	3.0903e-21	89.4535
Dataset 1	HDL	25(OH)D level	rs1346182	4	37115124	LINC02616;MIR4801	C	T	0.01611	0.00289	2.46604e-08	31.0739
Dataset 1	HDL	25(OH)D level	rs6840077	4	38946448	FAM114A1	T	C	-0.0186	0.003404	4.66659e-08	29.857
Dataset 1	HDL	25(OH)D level	rs10517530	4	39788949	UBE2K;PDS5A	C	T	0.02088	0.002672	5.62341e-15	61.0644
Dataset 1	HDL	25(OH)D level	rs13116757	4	41398379	LIMCH1	G	T	0.01697	0.002968	1.08893e-08	32.6916
Dataset 1	HDL	25(OH)D level	rs6825657	4	55515359	LINC02260;KIT	G	A	0.01921	0.002644	3.80189e-13	52.7876
Dataset 1	HDL	25(OH)D level	rs1714004	4	57949460	IGFBP7	C	T	0.01436	0.002619	4.13048e-08	30.0634
Dataset 1	HDL	25(OH)D level	rs2175766	4	76572191	G3BP2	C	A	0.01467	0.002586	1.40605e-08	32.1813
Dataset 1	HDL	25(OH)D level	rs11097127	4	87990334	AFF1	T	G	0.02815	0.002668	4.89779e-26	111.323
Dataset 1	HDL	25(OH)D level	rs2167750	4	89730074	FAM13A	T	C	-0.02972	0.002584	1.28825e-30	132.286
Dataset 1	HDL	25(OH)D level	rs995062	4	96137512	UNC5C	C	T	0.01539	0.002687	1.01625e-08	32.8051
Dataset 1	HDL	25(OH)D level	rs13107325	4	103188709	SLC39A8	T	C	-0.1198	0.004908	1.58489e-131	595.806
Dataset 1	HDL	25(OH)D level	rs1383732	4	103953389	SLC9B2	G	A	-0.02228	0.003608	6.62217e-10	38.1327
Dataset 1	HDL	25(OH)D level	rs7661218	4	122690284	PP12613;EXOSC9	A	G	-0.03004	0.005434	3.22849e-08	30.5605
Dataset 1	HDL	25(OH)D level	rs6836749	4	146345435	LINC02266;SMAD1	G	A	0.01654	0.002639	3.68129e-10	39.2819
Dataset 1	HDL	25(OH)D level	rs1816164	4	157696636	PDGFC	T	C	0.01898	0.003089	8.05378e-10	37.7534
Dataset 1	HDL	25(OH)D level	rs2910949	5	39522481	LINC02104	G	T	0.01728	0.002703	1.60325e-10	40.8691
Dataset 1	HDL	25(OH)D level	rs6898870	5	53293107	ARL15	A	G	-0.02092	0.002931	9.33254e-13	50.9438
Dataset 1	HDL	25(OH)D level	rs459193	5	55806751	C5orf67	G	A	-0.04075	0.002957	3.31131e-43	189.912
Dataset 1	HDL	25(OH)D level	rs2307111	5	75003678	POC5	C	T	0.02792	0.002639	3.63078e-26	111.931
Dataset 1	HDL	25(OH)D level	rs6861268	5	81689066	ATP6AP1L;MIR3977	G	A	-0.02054	0.003439	2.33346e-09	35.6727
Dataset 1	HDL	25(OH)D level	rs7714020	5	86186986	LINC02059;MIR4280	A	G	0.0175	0.002968	3.71535e-09	34.7655
Dataset 1	HDL	25(OH)D level	rs325481	5	104000752	NUDT12;RAB9BP1	A	G	0.01584	0.002618	1.43219e-09	36.6076
Dataset 1	HDL	25(OH)D level	rs1045242	5	118729327	TNFAIP8	G	A	0.02448	0.002909	3.89045e-17	70.8167
Dataset 1	HDL	25(OH)D level	rs31588	5	131002792	FNIP1	G	A	0.03031	0.005543	4.53942e-08	29.9008
Dataset 1	HDL	25(OH)D level	rs254562	5	134441457	C5orf66	G	A	-0.01863	0.002621	1.1749e-12	50.5233
Dataset 1	HDL	25(OH)D level	rs2548979	5	135453493	VTRNA2-1;SMAD5-AS1	A	G	-0.01542	0.002797	3.49945e-08	30.3937
Dataset 1	HDL	25(OH)D level	rs4235745	5	149191111	PPARGC1B	T	C	0.0201	0.002833	1.28825e-12	50.3383
Dataset 1	HDL	25(OH)D level	rs1046621	5	153435738	MFAP3	A	G	-0.01818	0.002665	9.12011e-12	46.5365
Dataset 1	HDL	25(OH)D level	rs2963472	5	157999022	LINC02227;EBF1	A	G	-0.02733	0.00316	5.24807e-18	74.8006
Dataset 1	HDL	25(OH)D level	rs7714553	5	167466119	TENM2	T	C	0.02375	0.004189	1.43219e-08	32.1445
Dataset 1	HDL	25(OH)D level	rs2339234	5	170612546	RANBP17	A	G	-0.0183	0.002778	4.46684e-11	43.3948
Dataset 1	HDL	25(OH)D level	rs995838	6	8401454	EEF1E1-BLOC1S5;SLC35B3	T	C	0.01968	0.003569	3.47536e-08	30.4058
Dataset 1	HDL	25(OH)D level	rs17213206	6	9470680	LOC100506207;TFAP2A	A	G	0.02748	0.004914	2.24388e-08	31.2725
Dataset 1	HDL	25(OH)D level	rs1240820	6	16825137	LOC101928433;STMND1	A	G	0.01646	0.002849	7.51623e-09	33.3791
Dataset 1	HDL	25(OH)D level	rs6913619	6	20303294	MBOAT1;E2F3	G	T	0.01603	0.002783	8.35603e-09	33.1773
Dataset 1	HDL	25(OH)D level	rs2074488	6	31240431	HLA-C	T	G	-0.02659	0.003731	1.02329e-12	50.7909
Dataset 1	HDL	25(OH)D level	rs3131643	6	31442782	HCG26;MICB-DT	A	G	-0.04776	0.003504	2.69153e-42	185.781
Dataset 1	HDL	25(OH)D level	rs3830058	6	32634010	HLA-DQB1	A	G	0.02279	0.003043	6.91831e-14	56.0899
Dataset 1	HDL	25(OH)D level	rs6457792	6	34764443	UHRF1BP1	G	A	-0.03394	0.002908	1.86209e-31	136.218
Dataset 1	HDL	25(OH)D level	rs4714554	6	41992983	CCND3	G	A	0.02358	0.002667	9.54993e-19	78.1703
Dataset 1	HDL	25(OH)D level	rs3805946	6	42955749	PPP2R5D	C	T	0.01884	0.002602	4.57088e-13	52.4261
Dataset 1	HDL	25(OH)D level	rs998584	6	43757896	VEGFA;LINC02537	A	C	-0.04734	0.002582	4.7863e-75	336.158
Dataset 1	HDL	25(OH)D level	rs9367176	6	43793858	VEGFA;LINC02537	T	C	0.01791	0.002843	2.98538e-10	39.686
Dataset 1	HDL	25(OH)D level	rs4320378	6	96177964	MANEA;FUT9	C	T	0.04508	0.007839	8.89201e-09	33.0709
Dataset 1	HDL	25(OH)D level	rs12202969	6	98576223	MIR2113;PNKY	A	G	0.01869	0.002582	4.46684e-13	52.397
Dataset 1	HDL	25(OH)D level	rs7757193	6	109510972	CCDC162P	A	G	-0.02795	0.002683	2.13796e-25	108.523
Dataset 1	HDL	25(OH)D level	rs3798233	6	116317092	FRK	C	A	0.02199	0.002628	5.7544e-17	70.0164
Dataset 1	HDL	25(OH)D level	rs1936806	6	127451665	RSPO3	T	C	-0.023	0.00259	6.60693e-19	78.8599
Dataset 1	HDL	25(OH)D level	rs2608937	6	131888147	AKAP7;ARG1	A	G	-0.0207	0.003349	6.4121e-10	38.2041
Dataset 1	HDL	25(OH)D level	rs9403020	6	139312539	REPS1;ABRACL	G	A	0.01998	0.003423	5.37032e-09	34.0704
Dataset 1	HDL	25(OH)D level	rs632057	6	139834012	LINC01625;FILNC1	G	T	0.02815	0.002663	4.0738e-26	111.741
Dataset 1	HDL	25(OH)D level	rs1281958	6	153457680	RGS17;OPRM1	A	C	0.02224	0.002606	1.41254e-17	72.8317
Dataset 1	HDL	25(OH)D level	rs783149	6	161088918	LPA;PLG	A	C	-0.04849	0.003478	3.46737e-44	194.377
Dataset 1	HDL	25(OH)D level	rs9458786	6	163736814	PACRG-AS1	G	A	-0.01909	0.002752	4.0738e-12	48.1188
Dataset 1	HDL	25(OH)D level	rs17630640	6	164107529	LOC102724152;MEAT6	G	A	0.02239	0.003812	4.22669e-09	34.4987
Dataset 1	HDL	25(OH)D level	rs28522260	7	1183964	C7orf50;ZFAND2A	A	C	0.03403	0.003454	6.60693e-23	97.0687
Dataset 1	HDL	25(OH)D level	rs7784748	7	4784652	FOXK1	C	T	0.01472	0.002602	1.53815e-08	32.0038
Dataset 1	HDL	25(OH)D level	rs10951983	7	6446027	RAC1;DAGLB	G	A	0.03126	0.003039	8.31764e-25	105.808
Dataset 1	HDL	25(OH)D level	rs4410790	7	17284577	AGR3;AHR	C	T	-0.01528	0.002675	1.11686e-08	32.6287
Dataset 1	HDL	25(OH)D level	rs10242866	7	17920613	SNX13	T	C	-0.03852	0.002636	2.29087e-48	213.541
Dataset 1	HDL	25(OH)D level	rs17152880	7	25924084	LOC646588;MIR148A	C	T	-0.03924	0.006444	1.13763e-09	37.0806
Dataset 1	HDL	25(OH)D level	rs3793300	7	29339788	CHN2	T	C	-0.01562	0.002829	3.34965e-08	30.4857
Dataset 1	HDL	25(OH)D level	rs2700892	7	36171620	LOC101928618;EEPD1	C	A	-0.0172	0.002588	3.01995e-11	44.1701
Dataset 1	HDL	25(OH)D level	rs7780655	7	36290001	EEPD1	A	G	-0.01585	0.00258	8.14704e-10	37.7415
Dataset 1	HDL	25(OH)D level	rs4917014	7	50305863	SPATA48;IKZF1	G	T	0.02287	0.002767	1.38038e-16	68.3147
Dataset 1	HDL	25(OH)D level	rs1051921	7	73007943	MLXIPL	A	G	0.05478	0.003231	1.77828e-64	287.455
Dataset 1	HDL	25(OH)D level	rs17145611	7	74045054	GTF2IRD1;GTF2I	A	G	-0.04503	0.006161	2.69153e-13	53.4197
Dataset 1	HDL	25(OH)D level	rs3917550	7	94934573	PON1	A	G	0.02518	0.003811	3.98107e-11	43.655
Dataset 1	HDL	25(OH)D level	rs2894459	7	106960166	COG5	A	G	0.02161	0.003072	1.99526e-12	49.4843
Dataset 1	HDL	25(OH)D level	rs11765979	7	130445877	KLF14;MIR29A	C	A	0.04731	0.00258	4.57088e-75	336.253
Dataset 1	HDL	25(OH)D level	rs11973318	7	134681306	AGBL3	C	T	-0.02323	0.003686	2.95121e-10	39.718
Dataset 1	HDL	25(OH)D level	rs12154436	7	150343784	GIMAP6;GIMAP2	A	G	-0.02335	0.003325	2.18776e-12	49.3163
Dataset 1	HDL	25(OH)D level	rs6977081	7	150542515	TMEM176A;AOC1	T	G	-0.02376	0.002757	6.91831e-18	74.271
Dataset 1	HDL	25(OH)D level	rs7007684	8	4834230	CSMD1	C	T	-0.01553	0.002806	3.12608e-08	30.6315
Dataset 1	HDL	25(OH)D level	rs17149703	8	9153792	LOC101929128;LOC157273	T	G	0.02896	0.004492	1.14551e-10	41.564
Dataset 1	HDL	25(OH)D level	rs9987289	8	9183358	LOC157273	G	A	0.1432	0.004456	1e-200	1032.75
Dataset 1	HDL	25(OH)D level	rs7015101	8	9718278	TNKS;LINC00599	G	T	0.02749	0.003227	1.62181e-17	72.5691
Dataset 1	HDL	25(OH)D level	rs10112650	8	19646997	CSGALNACT1;INTS10	A	G	0.03879	0.003228	2.95121e-33	144.402
Dataset 1	HDL	25(OH)D level	rs12543154	8	19755977	INTS10;LPL	T	G	0.1098	0.003337	1e-200	1082.66
Dataset 1	HDL	25(OH)D level	rs1018079	8	20005300	SLC18A1	C	T	0.0234	0.002811	8.51138e-17	69.2963
Dataset 1	HDL	25(OH)D level	rs7844647	8	34503776	DUSP26;LINC01288	C	T	0.01786	0.002927	1.03992e-09	37.2321
Dataset 1	HDL	25(OH)D level	rs705983	8	64732735	LINC01289;LINC01414	A	C	0.01786	0.002581	4.57088e-12	47.8836
Dataset 1	HDL	25(OH)D level	rs10504477	8	71338185	NCOA2;LOC101926892	C	T	-0.02057	0.002625	4.67735e-15	61.4059
Dataset 1	HDL	25(OH)D level	rs2247355	8	103876780	AZIN1-AS1	T	C	0.02821	0.003341	3.0903e-17	71.294
Dataset 1	HDL	25(OH)D level	rs2245221	8	116624879	TRPS1	A	G	0.03971	0.00261	2.95121e-52	231.483
Dataset 1	HDL	25(OH)D level	rs6996149	8	121873345	SNTB1;HAS2	G	A	-0.01731	0.002854	1.33352e-09	36.7863
Dataset 1	HDL	25(OH)D level	rs4871603	8	126480367	TRIB1;LINC00861	T	C	0.04896	0.002712	7.24436e-73	325.914
Dataset 1	HDL	25(OH)D level	rs4871624	8	126629328	TRIB1;LINC00861	G	T	-0.0202	0.002866	1.8197e-12	49.6764
Dataset 1	HDL	25(OH)D level	rs11787022	8	144276889	LY6H;GPIHBP1	T	C	0.036	0.003228	6.91831e-29	124.376
Dataset 1	HDL	25(OH)D level	rs1016565	9	1032567	DMRT3;LINC01230	A	G	-0.01832	0.002804	6.45654e-11	42.6869
Dataset 1	HDL	25(OH)D level	rs10975416	9	6051924	RANBP6;IL33	G	T	-0.01893	0.003317	1.15345e-08	32.5694
Dataset 1	HDL	25(OH)D level	rs686030	9	15304782	TTC39B	A	C	0.0764	0.003699	9.54993e-95	426.597
Dataset 1	HDL	25(OH)D level	rs7875740	9	19367110	DENND4C	A	G	0.03738	0.004791	6.0256e-15	60.8732
Dataset 1	HDL	25(OH)D level	rs1412234	9	28410683	LINGO2	C	T	-0.01546	0.002749	1.87932e-08	31.6278
Dataset 1	HDL	25(OH)D level	rs1243872	9	35686407	TPM2	G	T	0.01497	0.002587	7.17794e-09	33.485
Dataset 1	HDL	25(OH)D level	rs7853377	9	86552205	KIF27;C9orf64	G	A	0.01999	0.003133	1.78649e-10	40.7103
Dataset 1	HDL	25(OH)D level	rs16907277	9	93972658	LINC00484;AUH	G	A	-0.02702	0.004195	1.19399e-10	41.4865
Dataset 1	HDL	25(OH)D level	rs10992380	9	95354524	CENPP	T	C	-0.02332	0.003486	2.23872e-11	44.751
Dataset 1	HDL	25(OH)D level	rs7020472	9	107502982	OR13D1;NIPSNAP3A	C	T	0.06827	0.007929	7.4131e-18	74.1349
Dataset 1	HDL	25(OH)D level	rs11789603	9	107647019	ABCA1	T	C	0.1213	0.004155	1.99526e-187	852.275
Dataset 1	HDL	25(OH)D level	rs1883025	9	107664301	ABCA1	T	C	-0.08593	0.002959	1.99526e-185	843.334
Dataset 1	HDL	25(OH)D level	rs12379205	9	107739312	ABCA1;SLC44A1	T	C	0.02467	0.003403	4.16869e-13	52.555
Dataset 1	HDL	25(OH)D level	rs579459	9	136154168	ABO;SURF6	C	T	0.02972	0.003178	8.70964e-21	87.456
Dataset 1	HDL	25(OH)D level	rs455381	9	136905577	BRD3	A	C	0.01661	0.002919	1.27644e-08	32.3796
Dataset 1	HDL	25(OH)D level	rs7903137	10	17259567	VIM-AS1	T	C	0.01686	0.002612	1.07399e-10	41.6648
Dataset 1	HDL	25(OH)D level	rs11009262	10	33448764	IATPR;NRP1	T	G	-0.03187	0.005523	7.87046e-09	33.2977
Dataset 1	HDL	25(OH)D level	rs2804894	10	33647091	NRP1;LINC00838	A	G	0.02564	0.002948	3.38844e-18	75.6451
Dataset 1	HDL	25(OH)D level	rs11239528	10	45955036	MARCHF8	G	A	0.04133	0.003008	5.88844e-43	188.788
Dataset 1	HDL	25(OH)D level	rs10509098	10	60981423	PHYHIPL	C	T	0.02032	0.003585	1.4388e-08	32.1269
Dataset 1	HDL	25(OH)D level	rs10761785	10	65318766	REEP3	T	G	0.01842	0.002583	1e-12	50.8546
Dataset 1	HDL	25(OH)D level	rs703966	10	80954251	ZMIZ1	A	G	0.02207	0.00261	2.75423e-17	71.5029
Dataset 1	HDL	25(OH)D level	rs10458643	10	81152268	ZCCHC24	A	G	-0.01456	0.0026	2.12814e-08	31.36
Dataset 1	HDL	25(OH)D level	rs2068888	10	94839642	CYP26A1;MYOF	A	G	0.02502	0.002587	4.0738e-22	93.5366
Dataset 1	HDL	25(OH)D level	rs7091291	10	95310539	CEP55;FFAR4	C	T	-0.03454	0.003493	4.67735e-23	97.7794
Dataset 1	HDL	25(OH)D level	rs2792751	10	113940329	GPAM	C	T	-0.04704	0.002887	1.07152e-59	265.486
Dataset 1	HDL	25(OH)D level	rs4306236	10	113980294	GPAM;TECTB	T	G	-0.04304	0.003688	1.77828e-31	136.195
Dataset 1	HDL	25(OH)D level	rs7074495	10	115793787	NHLRC2;ADRB1	C	A	0.02219	0.002956	6.0256e-14	56.3515
Dataset 1	HDL	25(OH)D level	rs7087589	10	122863606	WDR11;FGFR2	A	C	-0.02557	0.004555	1.98153e-08	31.5126
Dataset 1	HDL	25(OH)D level	rs4450131	10	126383363	FAM53B	C	T	0.01438	0.00259	2.84446e-08	30.8261
Dataset 1	HDL	25(OH)D level	rs11245482	10	126733546	CTBP2	C	T	-0.01476	0.002648	2.48886e-08	31.0697
Dataset 1	HDL	25(OH)D level	rs10833048	11	3020040	NAP1L4;CARS	G	A	0.01508	0.002632	1.00925e-08	32.827
Dataset 1	HDL	25(OH)D level	rs2218793	11	10380828	CAND1.11	A	C	-0.02353	0.002859	1.86209e-16	67.7354
Dataset 1	HDL	25(OH)D level	rs2575850	11	14603548	PSMA1	C	T	-0.01572	0.002603	1.55597e-09	36.4718	outlier
Dataset 1	HDL	25(OH)D level	rs17309930	11	27748493	BDNF;KIF18A	A	C	-0.03359	0.003177	3.98107e-26	111.786
Dataset 1	HDL	25(OH)D level	rs490937	11	30395895	ARL14EP;MPPED2	G	T	-0.01694	0.002798	1.41254e-09	36.6548
Dataset 1	HDL	25(OH)D level	rs7928523	11	43719101	HSD17B12	T	C	-0.01794	0.00277	9.33254e-11	41.9455
Dataset 1	HDL	25(OH)D level	rs1052373	11	47354787	MYBPC3	T	C	0.06123	0.002751	7.94328e-110	495.39
Dataset 1	HDL	25(OH)D level	rs1471712	11	47912150	NUP160;PTPRJ	A	G	-0.02208	0.002596	1.77828e-17	72.3417
Dataset 1	HDL	25(OH)D level	rs174574	11	61600342	FADS2	C	A	0.06181	0.002696	2.51189e-116	525.627
Dataset 1	HDL	25(OH)D level	rs2302263	11	64021821	PLCB3	T	C	-0.03881	0.00455	1.47911e-17	72.7553
Dataset 1	HDL	25(OH)D level	rs557675	11	65566719	OVOL1;SNX32	G	T	0.0161	0.002584	4.61318e-10	38.821
Dataset 1	HDL	25(OH)D level	rs546382	11	68704264	IGHMBP2	T	C	-0.01831	0.002835	1.05439e-10	41.7129
Dataset 1	HDL	25(OH)D level	rs11236514	11	75451343	MOGAT2;LOC283214	A	C	-0.05797	0.004428	3.63078e-39	171.392
Dataset 1	HDL	25(OH)D level	rs10501439	11	79085846	TENM4	G	A	0.02019	0.003559	1.38995e-08	32.1823
Dataset 1	HDL	25(OH)D level	rs1255538	11	95319253	LOC100129203;FAM76B	G	A	0.01669	0.002961	1.7338e-08	31.7714
Dataset 1	HDL	25(OH)D level	rs7952521	11	116385354	LINC00900;LINC02702	A	G	0.0282	0.004333	7.58578e-11	42.3566
Dataset 1	HDL	25(OH)D level	rs12294259	11	116637146	BUD13	T	C	-0.1366	0.005237	6.30957e-150	680.356
Dataset 1	HDL	25(OH)D level	rs2160669	11	116647607	ZPR1	T	C	0.155	0.00512	1e-200	916.481
Dataset 1	HDL	25(OH)D level	rs539858	11	116729013	SIK3	C	T	0.05008	0.005951	3.98107e-17	70.8188
Dataset 1	HDL	25(OH)D level	rs12798051	11	122573768	UBASH3B	T	C	0.03599	0.005331	1.44544e-11	45.5771
Dataset 1	HDL	25(OH)D level	rs1639123	12	6714668	CHD4	C	T	-0.03071	0.003326	2.63027e-20	85.2541
Dataset 1	HDL	25(OH)D level	rs2302367	12	6861043	MLF2	C	T	-0.01464	0.002591	1.60694e-08	31.9262
Dataset 1	HDL	25(OH)D level	rs11045172	12	20470221	LINC02468;PDE3A	C	A	0.04035	0.00325	2.18776e-35	154.142
Dataset 1	HDL	25(OH)D level	rs11045237	12	20579083	PDE3A	C	A	0.02012	0.003178	2.42661e-10	40.0819
Dataset 1	HDL	25(OH)D level	rs11169567	12	51204938	ATF1	C	T	0.01851	0.002617	1.54882e-12	50.0271
Dataset 1	HDL	25(OH)D level	rs3809114	12	57848639	INHBE	A	G	0.03492	0.002636	4.7863e-40	175.492
Dataset 1	HDL	25(OH)D level	rs10783856	12	58249243	CTDSP2;LOC283387	G	A	0.01768	0.002765	1.59956e-10	40.886
Dataset 1	HDL	25(OH)D level	rs775658	12	67676195	CAND1	T	C	0.01628	0.002719	2.13796e-09	35.8501
Dataset 1	HDL	25(OH)D level	rs2137537	12	71113087	PTPRR	C	T	-0.01521	0.002595	4.60257e-09	34.3545
Dataset 1	HDL	25(OH)D level	rs7299698	12	110048015	MVK;FAM222A	T	C	0.02759	0.002596	2.18776e-26	112.952
Dataset 1	HDL	25(OH)D level	rs3184504	12	111884608	SH2B3	C	T	0.03488	0.002577	9.33254e-42	183.199
Dataset 1	HDL	25(OH)D level	rs601339	12	123174743	KNTC1;MIR9902-1	G	A	0.05425	0.00335	5.62341e-59	262.247
Dataset 1	HDL	25(OH)D level	rs585522	12	123550813	PITPNM2	G	A	-0.01967	0.003136	3.53997e-10	39.342
Dataset 1	HDL	25(OH)D level	rs11057712	12	125113491	NCOR2;SCARB1	A	C	-0.01885	0.002624	6.76083e-13	51.6054
Dataset 1	HDL	25(OH)D level	rs838876	12	125259888	NCOR2;SCARB1	G	A	-0.06205	0.0028	7.94328e-109	491.097
Dataset 1	HDL	25(OH)D level	rs3924313	12	125328375	SCARB1	A	G	-0.0406	0.002767	9.77237e-49	215.295
Dataset 1	HDL	25(OH)D level	rs4379922	12	125351116	SCARB1;UBC	C	T	0.02867	0.002665	5.24807e-27	115.734
Dataset 1	HDL	25(OH)D level	rs9551444	13	28683164	FLT3;PAN3-AS1	T	C	-0.01978	0.003125	2.44906e-10	40.0638
Dataset 1	HDL	25(OH)D level	rs17532301	13	41609047	ELF1	A	G	-0.0361	0.004916	2.0893e-13	53.9251
Dataset 1	HDL	25(OH)D level	rs1262720	13	51184425	DLEU1;DLEU7	A	G	0.02589	0.003958	6.16595e-11	42.7871
Dataset 1	HDL	25(OH)D level	rs12874404	13	108993494	TNFSF13B;MYO16	G	A	-0.03574	0.005745	4.94311e-10	38.7016
Dataset 1	HDL	25(OH)D level	rs1760940	14	20938251	PNP	C	A	0.01764	0.002984	3.36512e-09	34.9462
Dataset 1	HDL	25(OH)D level	rs11622527	14	24795115	ADCY4	T	G	0.01492	0.002638	1.55239e-08	31.9881
Dataset 1	HDL	25(OH)D level	rs1955512	14	33175822	AKAP6	A	G	0.01741	0.002651	5.24807e-11	43.1299
Dataset 1	HDL	25(OH)D level	rs7141394	14	52586244	NID2;PTGDR	A	G	0.0171	0.003109	3.82825e-08	30.2518
Dataset 1	HDL	25(OH)D level	rs194749	14	69273905	ZFP36L1;ACTN1	C	T	0.02407	0.003004	1.12202e-15	64.2026
Dataset 1	HDL	25(OH)D level	rs13379043	14	74250126	ELMSAN1	C	T	0.03016	0.002926	6.60693e-25	106.246
Dataset 1	HDL	25(OH)D level	rs2111705	14	75261641	YLPM1	A	G	-0.01923	0.002584	9.77237e-14	55.3826
Dataset 1	HDL	25(OH)D level	rs7149672	14	81657336	GTF2A1	G	A	-0.01721	0.002718	2.45471e-10	40.0925
Dataset 1	HDL	25(OH)D level	rs17124112	14	88605509	LINC01146;KCNK10	A	C	-0.03037	0.004748	1.59221e-10	40.9136
Dataset 1	HDL	25(OH)D level	rs3088123	14	92628952	CPSF2	G	T	0.01986	0.003441	7.8886e-09	33.3111
Dataset 1	HDL	25(OH)D level	rs3803286	14	103246470	TRAF3	G	A	0.0182	0.002728	2.51189e-11	44.5096
Dataset 1	HDL	25(OH)D level	rs4983559	14	105277209	ZBTB42;LINC00638	A	G	-0.03081	0.002648	2.69153e-31	135.378
Dataset 1	HDL	25(OH)D level	rs316617	15	41795900	LTK	C	T	-0.01723	0.002696	1.65577e-10	40.8442
Dataset 1	HDL	25(OH)D level	rs8035689	15	44200585	FRMD5	C	T	0.06284	0.006412	1.12202e-22	96.0473
Dataset 1	HDL	25(OH)D level	rs261265	15	58602300	AQP9;LIPC	A	C	0.01609	0.002585	4.85289e-10	38.7428
Dataset 1	HDL	25(OH)D level	rs10468017	15	58678512	AQP9;LIPC	T	C	0.1057	0.002822	1e-200	1402.93
Dataset 1	HDL	25(OH)D level	rs633695	15	58725839	LIPC	G	A	0.1237	0.002848	1e-200	1886.51
Dataset 1	HDL	25(OH)D level	rs261337	15	58735449	LIPC-AS1	C	T	0.04881	0.005646	5.37032e-18	74.737
Dataset 1	HDL	25(OH)D level	rs1843091	15	74619537	CCDC33	C	T	0.02002	0.00285	2.18776e-12	49.3445
Dataset 1	HDL	25(OH)D level	rs1256424	15	83524257	HOMER2	C	A	0.01604	0.002581	5.21195e-10	38.6218
Dataset 1	HDL	25(OH)D level	rs4965320	15	101125082	LINS1	T	C	0.0163	0.002694	1.44544e-09	36.6083
Dataset 1	HDL	25(OH)D level	rs4262947	16	950922	LMF1	A	G	0.0174	0.002762	2.95121e-10	39.6873
Dataset 1	HDL	25(OH)D level	rs2113260	16	11455993	RMI2;LOC400499	C	T	-0.0161	0.002768	5.95662e-09	33.8314
Dataset 1	HDL	25(OH)D level	rs6498540	16	15130594	PDXDC1	G	A	-0.02373	0.002808	2.95121e-17	71.4169
Dataset 1	HDL	25(OH)D level	rs12443784	16	23860837	PRKCB	A	G	-0.01829	0.003207	1.1695e-08	32.5259
Dataset 1	HDL	25(OH)D level	rs3814883	16	29994922	TAOK2	T	C	-0.01696	0.002585	5.37032e-11	43.0458
Dataset 1	HDL	25(OH)D level	rs9941349	16	53825488	FTO	T	C	-0.02115	0.002615	6.0256e-16	65.415
Dataset 1	HDL	25(OH)D level	rs16962114	16	56831836	NUP93	T	C	-0.05054	0.0087	6.26614e-09	33.7468
Dataset 1	HDL	25(OH)D level	rs16962399	16	56846804	NUP93	T	C	-0.1318	0.004446	5.01187e-193	878.804
Dataset 1	HDL	25(OH)D level	rs9989419	16	56985139	HERPUD1;CETP	G	A	0.13	0.002632	1e-200	2439.58
Dataset 1	HDL	25(OH)D level	rs17369578	16	57031811	NLRC5	A	G	0.05079	0.006356	1.34896e-15	63.8541
Dataset 1	HDL	25(OH)D level	rs16942887	16	67928042	PSKH1	A	G	0.08026	0.004034	4.57088e-88	395.846
Dataset 1	HDL	25(OH)D level	rs13689	16	68868522	CDH1	C	T	-0.02343	0.003241	4.7863e-13	52.2621
Dataset 1	HDL	25(OH)D level	rs2925979	16	81534790	CMIP	C	T	0.05428	0.002808	2.88403e-83	373.668
Dataset 1	HDL	25(OH)D level	rs12926854	16	85951258	IRF8	G	A	0.0216	0.002918	1.34896e-13	54.7945
Dataset 1	HDL	25(OH)D level	rs12926170	16	88006350	BANP	T	G	-0.02014	0.002581	6.16595e-15	60.8896
Dataset 1	HDL	25(OH)D level	rs11657201	17	599924	VPS53	G	A	-0.02215	0.003006	1.7378e-13	54.2962
Dataset 1	HDL	25(OH)D level	rs4790336	17	2326480	METTL16	T	C	-0.01564	0.002641	3.16228e-09	35.0701
Dataset 1	HDL	25(OH)D level	rs3803800	17	7462969	TNFSF12-TNFSF13;TNFSF13	G	A	0.03396	0.003155	5.24807e-27	115.861
Dataset 1	HDL	25(OH)D level	rs1476161	17	8090908	BORCS6;MIR4521	G	A	-0.01537	0.002644	6.13762e-09	33.7929
Dataset 1	HDL	25(OH)D level	rs7215055	17	17458353	PEMT	G	A	-0.04918	0.005329	2.75423e-20	85.1698
Dataset 1	HDL	25(OH)D level	rs7225461	17	29259899	ADAP2	A	G	0.01869	0.002654	1.86209e-12	49.5926
Dataset 1	HDL	25(OH)D level	rs1877031	17	37814080	STARD3	A	G	0.04093	0.002731	8.31764e-51	224.616
Dataset 1	HDL	25(OH)D level	rs10454087	17	40735641	RETREG3	T	C	-0.02179	0.00285	2.0893e-14	58.4554
Dataset 1	HDL	25(OH)D level	rs1642603	17	42021707	PPY;PYY	A	G	-0.01784	0.002708	4.46684e-11	43.4003
Dataset 1	HDL	25(OH)D level	rs4630591	17	44192568	KANSL1	T	C	-0.01787	0.003205	2.46604e-08	31.088
Dataset 1	HDL	25(OH)D level	rs2287223	17	53392852	HLF	A	G	0.01636	0.002676	9.81748e-10	37.3761
Dataset 1	HDL	25(OH)D level	rs4147997	17	66899290	ABCA8	A	G	-0.03218	0.003182	4.89779e-24	102.276
Dataset 1	HDL	25(OH)D level	rs4969187	17	76405837	PGS1	C	T	0.04168	0.002685	2.45471e-54	240.972
Dataset 1	HDL	25(OH)D level	rs8083730	18	293519	THOC1;COLEC12	A	G	0.03361	0.004659	5.49541e-13	52.0417
Dataset 1	HDL	25(OH)D level	rs11081879	18	19909866	GATA6;CTAGE1	G	A	0.01805	0.002595	3.46737e-12	48.3815
Dataset 1	HDL	25(OH)D level	rs1788817	18	21097460	RMC1	G	A	0.02124	0.002579	1.77828e-16	67.8276
Dataset 1	HDL	25(OH)D level	rs620137	18	42460436	SETBP1	G	A	0.02322	0.004022	7.74462e-09	33.3304
Dataset 1	HDL	25(OH)D level	rs2187375	18	47172283	LIPG;ACAA2	G	A	0.1005	0.00338	2.51189e-194	884.095
Dataset 1	HDL	25(OH)D level	rs8093206	18	47225877	LIPG;ACAA2	A	G	-0.04685	0.005143	8.31764e-20	82.9824
Dataset 1	HDL	25(OH)D level	rs17800291	18	47393991	MYO5B	C	T	0.02463	0.003775	6.76083e-11	42.5691
Dataset 1	HDL	25(OH)D level	rs11664369	18	57739072	PMAIP1;MC4R	T	C	-0.0327	0.002915	3.23594e-29	125.84
Dataset 1	HDL	25(OH)D level	rs8097893	18	74983055	GALR1	G	A	-0.0396	0.006376	5.2723e-10	38.5739
Dataset 1	HDL	25(OH)D level	rs7245642	19	4053013	ZBTB7A	A	G	-0.02198	0.002883	2.45471e-14	58.1254
Dataset 1	HDL	25(OH)D level	rs3745383	19	7965339	LRRC8E	T	C	0.02231	0.003632	8.14704e-10	37.7318
Dataset 1	HDL	25(OH)D level	rs7252574	19	8441779	RAB11B-AS1	T	C	0.02728	0.00258	3.89045e-26	111.802
Dataset 1	HDL	25(OH)D level	rs4476282	19	8651562	ADAMTS10	G	A	0.02483	0.003164	4.16869e-15	61.5858
Dataset 1	HDL	25(OH)D level	rs2278426	19	11350488	ANGPTL8	T	C	-0.08701	0.007095	1.41254e-34	150.395
Dataset 1	HDL	25(OH)D level	rs4808812	19	18622443	ELL	T	C	0.0179	0.003128	1.04713e-08	32.7471
Dataset 1	HDL	25(OH)D level	rs731839	19	33899065	PEPD	A	G	0.03204	0.002733	9.77237e-32	137.438
Dataset 1	HDL	25(OH)D level	rs754692	19	34044317	PEPD;CHST8	A	G	-0.02555	0.004609	2.95801e-08	30.7304
Dataset 1	HDL	25(OH)D level	rs4420638	19	45422946	APOC1	G	A	-0.08207	0.003278	2.51189e-138	626.832
Dataset 1	HDL	25(OH)D level	rs5157	19	45447161	APOC4-APOC2	C	T	0.03977	0.002611	2.0893e-52	232.005
Dataset 1	HDL	25(OH)D level	rs12460012	19	52343134	FPR3;ZNF577	C	T	-0.02428	0.002836	1.09648e-17	73.2968
Dataset 1	HDL	25(OH)D level	rs416867	19	54796630	MIR4752;LILRA3	A	G	0.06184	0.003079	1.09648e-89	403.385
Dataset 1	HDL	25(OH)D level	rs282146	20	555352	CSNK2A1;TCF15	A	G	-0.01926	0.002657	4.2658e-13	52.5448
Dataset 1	HDL	25(OH)D level	rs1132274	20	17596155	RRBP1	A	C	-0.02867	0.003547	6.45654e-16	65.3331
Dataset 1	HDL	25(OH)D level	rs6113424	20	21906780	PAX1;LINC01432	A	G	-0.01657	0.002599	1.80302e-10	40.6474
Dataset 1	HDL	25(OH)D level	rs6059958	20	30143278	HM13	T	C	0.02229	0.003453	1.07399e-10	41.6703
Dataset 1	HDL	25(OH)D level	rs6142206	20	33212055	PIGU	A	G	-0.01777	0.002608	9.54993e-12	46.4258
Dataset 1	HDL	25(OH)D level	rs1800961	20	43042364	HNF4A	T	C	-0.212	0.007377	1.25893e-181	825.871
Dataset 1	HDL	25(OH)D level	rs6104410	20	44607601	ZNF335;MMP9	G	A	0.03914	0.002927	9.12011e-41	178.812
Dataset 1	HDL	25(OH)D level	rs1206760	20	45582472	EYA2	A	G	0.01453	0.002606	2.47172e-08	31.0873
Dataset 1	HDL	25(OH)D level	rs4239651	20	46340596	SULF2	C	T	0.03539	0.003171	6.30957e-29	124.557
Dataset 1	HDL	25(OH)D level	rs6022194	20	51591938	TSHZ2	C	A	-0.01915	0.003353	1.11686e-08	32.619
Dataset 1	HDL	25(OH)D level	rs8957	20	62373707	SLC2A4RG	T	G	-0.01926	0.00284	1.1749e-11	45.9913
Dataset 1	HDL	25(OH)D level	rs2823305	21	16863515	NRIP1;USP25	C	T	-0.02271	0.003013	4.67735e-14	56.8115
Dataset 1	HDL	25(OH)D level	rs2832266	21	30591602	LINC00189	T	C	-0.0148	0.002665	2.77332e-08	30.841
Dataset 1	HDL	25(OH)D level	rs6586304	21	43719965	ABCG1;TFF3	A	G	0.01735	0.002624	3.80189e-11	43.7191
Dataset 1	HDL	25(OH)D level	rs235314	21	46271452	PTTG1IP	T	C	-0.02157	0.002584	6.91831e-17	69.6811
Dataset 1	HDL	25(OH)D level	rs9977268	21	46907287	COL18A1	T	C	-0.01882	0.003228	5.57186e-09	33.9916
Dataset 1	HDL	25(OH)D level	rs2266959	22	21922904	UBE2L3	T	G	-0.04547	0.00329	1.94984e-43	191.011
Dataset 1	HDL	25(OH)D level	rs41156	22	30404653	MTMR3	C	T	0.02028	0.002641	1.54882e-14	58.9657
Dataset 1	HDL	25(OH)D level	rs8141656	22	30740148	SF3A1	C	T	0.02447	0.003502	2.81838e-12	48.8243
Dataset 1	HDL	25(OH)D level	rs2267373	22	38600542	MAFF	T	C	-0.03054	0.002614	1.54882e-31	136.498
Dataset 1	HDL	25(OH)D level	rs5750673	22	39110124	GTPBP1	A	G	-0.02581	0.002875	2.69153e-19	80.5936
Dataset 1	SBP	25(OH)D level	rs2765021	1	1297422	MXRA8	T	C	0.02875	0.004723	1.14815e-09	37.0544
Dataset 1	SBP	25(OH)D level	rs35672141	1	1691050	NADK	T	C	-0.01689	0.002354	7.24436e-13	51.4809
Dataset 1	SBP	25(OH)D level	rs17822581	1	3314596	PRDM16	G	A	0.02064	0.002876	7.07946e-13	51.5041
Dataset 1	SBP	25(OH)D level	rs7530745	1	8557691	RERE	C	A	0.01395	0.002437	1.02565e-08	32.7671
Dataset 1	SBP	25(OH)D level	rs12567136	1	11883731	CLCN6	T	C	-0.04504	0.003167	6.76083e-46	202.256
Dataset 1	SBP	25(OH)D level	rs12082843	1	29003360	GMEB1	C	T	0.02372	0.004251	2.40436e-08	31.1349
Dataset 1	SBP	25(OH)D level	rs1408945	1	42364877	HIVEP3	T	G	-0.01831	0.002369	1.07152e-14	59.7374
Dataset 1	SBP	25(OH)D level	rs1209384	1	43765089	C1orf210;TIE1	G	A	-0.01665	0.002402	4.0738e-12	48.0488
Dataset 1	SBP	25(OH)D level	rs11207420	1	59646524	HSD52;FGGY	A	G	-0.02156	0.002627	2.23872e-16	67.3562
Dataset 1	SBP	25(OH)D level	rs7546825	1	67101802	SGIP1	G	A	0.01436	0.002365	1.28233e-09	36.8677
Dataset 1	SBP	25(OH)D level	rs10493818	1	89333557	GTF2B	T	C	0.02123	0.002414	1.44544e-18	77.3438
Dataset 1	SBP	25(OH)D level	rs3790604	1	113046879	WNT2B	A	C	0.03319	0.004505	1.7378e-13	54.2781
Dataset 1	SBP	25(OH)D level	rs12091513	1	115842658	NGF-AS1	A	G	0.05464	0.00824	3.31131e-11	43.9711
Dataset 1	SBP	25(OH)D level	rs6661281	1	156074845	LMNA	C	T	-0.01389	0.002384	5.64937e-09	33.9463
Dataset 1	SBP	25(OH)D level	rs4639796	1	197126649	ZBTB41	A	G	0.01895	0.003198	3.11172e-09	35.1125
Dataset 1	SBP	25(OH)D level	rs1342135	1	210389417	SYT14;SERTAD4-AS1	A	C	0.01299	0.002376	4.52898e-08	29.89
Dataset 1	SBP	25(OH)D level	rs634106	1	228121548	WNT9A	T	C	-0.01608	0.002346	7.24436e-12	46.9803
Dataset 1	SBP	25(OH)D level	rs699	1	230845794	AGT	G	A	0.02065	0.002392	6.0256e-18	74.5277
Dataset 1	SBP	25(OH)D level	rs12714414	2	651407	LOC105373352;TMEM18	C	T	-0.0243	0.003396	8.51138e-13	51.2009
Dataset 1	SBP	25(OH)D level	rs17759661	2	19729795	OSR1;LINC00954	A	C	0.01887	0.002346	8.70964e-16	64.6975
Dataset 1	SBP	25(OH)D level	rs6749818	2	25220522	DNAJC27-AS1	A	G	-0.0224	0.003647	8.12831e-10	37.7246
Dataset 1	SBP	25(OH)D level	rs1275982	2	26919089	KCNK3	T	C	-0.02744	0.002413	5.7544e-30	129.316
Dataset 1	SBP	25(OH)D level	rs6734118	2	37559355	PRKD3;QPCT	A	C	-0.01863	0.002848	6.0256e-11	42.7903
Dataset 1	SBP	25(OH)D level	rs600019	2	37982662	CDC42EP3;LINC00211	A	G	0.0148	0.002543	5.80764e-09	33.8712
Dataset 1	SBP	25(OH)D level	rs10427222	2	55807288	PPP4R3B	T	C	0.01668	0.002773	1.81552e-09	36.182
Dataset 1	SBP	25(OH)D level	rs6704991	2	56179759	EFEMP1;MIR217HG	C	A	0.01505	0.00245	8.05378e-10	37.7347
Dataset 1	SBP	25(OH)D level	rs6545714	2	59307725	LINC01122;LINC01793	A	G	-0.01405	0.002397	4.59198e-09	34.3571
Dataset 1	SBP	25(OH)D level	rs2723065	2	65279414	SLC1A4;CEP68	G	A	-0.01641	0.002422	1.23027e-11	45.9059
Dataset 1	SBP	25(OH)D level	rs883650	2	85491747	TCF7L1	C	T	-0.01351	0.002361	1.04713e-08	32.743
Dataset 1	SBP	25(OH)D level	rs10207726	2	112744260	MERTK	T	C	-0.01538	0.002581	2.51189e-09	35.5089
Dataset 1	SBP	25(OH)D level	rs6735587	2	126038422	CNTNAP5;LINC01941	G	T	0.01336	0.002342	1.18304e-08	32.5416
Dataset 1	SBP	25(OH)D level	rs1448919	2	138386595	THSD7B	A	G	0.01553	0.002628	3.45144e-09	34.9214
Dataset 1	SBP	25(OH)D level	rs12694966	2	159471022	PKP4	G	A	0.01466	0.002448	2.12324e-09	35.8629
Dataset 1	SBP	25(OH)D level	rs6726740	2	165050128	FIGN;GRB14	G	T	-0.03122	0.002651	5.01187e-32	138.69
Dataset 1	SBP	25(OH)D level	rs12622077	2	174959870	OLA1	T	C	0.01443	0.002362	9.93116e-10	37.3227
Dataset 1	SBP	25(OH)D level	rs13017511	2	177035395	HOXD3	G	A	0.01755	0.002523	3.46737e-12	48.386
Dataset 1	SBP	25(OH)D level	rs998617	2	182987034	PPP1R1C	T	C	-0.01593	0.002804	1.34276e-08	32.2757
Dataset 1	SBP	25(OH)D level	rs6744420	2	191589082	NAB1;GLS	T	C	-0.01711	0.002547	1.86209e-11	45.1276
Dataset 1	SBP	25(OH)D level	rs11692619	2	205084439	ICOS;PARD3B	T	C	-0.01514	0.002469	8.62979e-10	37.6019
Dataset 1	SBP	25(OH)D level	rs6740584	2	208429351	CREB1	C	T	0.0141	0.002351	2.02302e-09	35.9694
Dataset 1	SBP	25(OH)D level	rs1250258	2	216300185	FN1	T	C	-0.02287	0.002666	9.54993e-18	73.5889
Dataset 1	SBP	25(OH)D level	rs17199494	2	225942369	DOCK10;NYAP2	T	C	0.03087	0.00519	2.71019e-09	35.3784
Dataset 1	SBP	25(OH)D level	rs2606738	3	11396562	ATG7	C	T	0.01805	0.002497	4.89779e-13	52.2537
Dataset 1	SBP	25(OH)D level	rs11128722	3	14958126	FGD5	A	G	-0.01892	0.002413	4.46684e-15	61.4791
Dataset 1	SBP	25(OH)D level	rs13082041	3	27361238	NEK10	T	C	0.05188	0.00838	5.99791e-10	38.3276
Dataset 1	SBP	25(OH)D level	rs1124873	3	27445430	SLC4A7	A	G	-0.02011	0.002429	1.23027e-16	68.5439
Dataset 1	SBP	25(OH)D level	rs743395	3	37598382	ITGA9	T	C	0.01515	0.002463	7.74462e-10	37.8352
Dataset 1	SBP	25(OH)D level	rs7649348	3	49772375	IP6K1	A	G	-0.01828	0.002344	6.30957e-15	60.8187
Dataset 1	SBP	25(OH)D level	rs6803322	3	84986088	LINC02025;CADM2	A	C	-0.01426	0.002519	1.52055e-08	32.0467
Dataset 1	SBP	25(OH)D level	rs10804564	3	124598526	ITGB5	G	A	-0.01687	0.00239	1.65959e-12	49.8235
Dataset 1	SBP	25(OH)D level	rs9839609	3	133936769	RYK	T	G	0.01609	0.002413	2.63027e-11	44.4629
Dataset 1	SBP	25(OH)D level	rs10936145	3	158193136	RSRC1	G	A	0.01612	0.002656	1.28233e-09	36.8361
Dataset 1	SBP	25(OH)D level	rs3851374	3	168701648	LINC02082;MECOM	G	A	0.02074	0.003051	1.07152e-11	46.2097
Dataset 1	SBP	25(OH)D level	rs1290784	3	169096900	MECOM	T	C	0.02341	0.002362	3.63078e-23	98.2298
Dataset 1	SBP	25(OH)D level	rs263016	3	183502559	YEATS2	C	T	-0.0139	0.002346	3.11172e-09	35.1054
Dataset 1	SBP	25(OH)D level	rs2498323	4	3451109	HGFAC	A	G	0.02511	0.003904	1.24738e-10	41.3689
Dataset 1	SBP	25(OH)D level	rs13117049	4	14990889	CPEB2-DT	G	T	-0.0138	0.002357	4.75335e-09	34.2799
Dataset 1	SBP	25(OH)D level	rs979532	4	17901679	LCORL	T	C	0.01798	0.002673	1.69824e-11	45.2461
Dataset 1	SBP	25(OH)D level	rs1487631	4	38395949	LINC02513;LINC01258	G	A	-0.01705	0.002342	3.38844e-13	52.9999
Dataset 1	SBP	25(OH)D level	rs6811148	4	48516135	FRYL	A	C	-0.01433	0.002347	1.01859e-09	37.2792
Dataset 1	SBP	25(OH)D level	rs17083718	4	54801549	LOC100506444;RPL21P44	G	A	-0.02861	0.004032	1.28825e-12	50.3494
Dataset 1	SBP	25(OH)D level	rs11099098	4	81169912	PRDM8;FGF5	T	G	0.03836	0.00258	5.37032e-50	221.064
Dataset 1	SBP	25(OH)D level	rs17010957	4	86719165	ARHGAP24	C	T	0.0287	0.003315	4.89779e-18	74.9543
Dataset 1	SBP	25(OH)D level	rs13107325	4	103188709	SLC39A8	T	C	-0.03617	0.004468	5.7544e-16	65.5346
Dataset 1	SBP	25(OH)D level	rs4863918	4	135698868	LINC02462;LINC02485	T	C	-0.01298	0.00236	3.78443e-08	30.25
Dataset 1	SBP	25(OH)D level	rs6818149	4	144125085	USP38	C	A	-0.01465	0.002391	8.8308e-10	37.5419
Dataset 1	SBP	25(OH)D level	rs17020769	4	146800922	ZNF827	T	C	-0.01666	0.00235	1.34896e-12	50.259
Dataset 1	SBP	25(OH)D level	rs17033041	4	156391307	MAP9;GUCY1A1	G	A	0.02625	0.002976	1.14815e-18	77.8024
Dataset 1	SBP	25(OH)D level	rs13129779	4	169726027	PALLD	T	C	-0.01523	0.00237	1.30617e-10	41.2955
Dataset 1	SBP	25(OH)D level	rs1173727	5	32830521	NPR3;LINC02120	C	T	0.04041	0.002388	3.23594e-64	286.358
Dataset 1	SBP	25(OH)D level	rs13159757	5	33170517	LINC02120;LINC02160	T	C	0.01575	0.002594	1.26474e-09	36.8656
Dataset 1	SBP	25(OH)D level	rs459193	5	55806751	C5orf67	G	A	0.01477	0.002691	4.02717e-08	30.1255
Dataset 1	SBP	25(OH)D level	rs13154549	5	61944322	IPO11;HTR1A	G	A	0.03212	0.004672	6.16595e-12	47.2656
Dataset 1	SBP	25(OH)D level	rs246978	5	68006046	PIK3R1;LINC02198	G	T	0.01506	0.002624	9.59401e-09	32.9399
Dataset 1	SBP	25(OH)D level	rs6452769	5	87389027	LINC02488;TMEM161B	A	G	-0.02269	0.002953	1.54882e-14	59.0394
Dataset 1	SBP	25(OH)D level	rs286749	5	107403454	FBXL17	T	C	-0.0186	0.003114	2.30675e-09	35.677
Dataset 1	SBP	25(OH)D level	rs1644318	5	122471989	PRDM6	C	T	0.02205	0.00242	8.12831e-20	83.0207
Dataset 1	SBP	25(OH)D level	rs10477646	5	122836911	CEP120;CSNK1G3	T	C	-0.01391	0.002491	2.34963e-08	31.1822
Dataset 1	SBP	25(OH)D level	rs17677603	5	127857493	FBN2	G	A	0.01894	0.00241	3.89045e-15	61.7626
Dataset 1	SBP	25(OH)D level	rs6876982	5	147682118	LOC102546294	T	C	-0.01466	0.002684	4.70977e-08	29.8334
Dataset 1	SBP	25(OH)D level	rs7701003	5	157824481	LINC02227	G	A	-0.01837	0.002428	3.89045e-14	57.2428
Dataset 1	SBP	25(OH)D level	rs6875710	5	158268426	EBF1	T	C	0.02044	0.002402	1.7378e-17	72.4129
Dataset 1	SBP	25(OH)D level	rs747472	5	173353514	CPEB4	C	T	-0.01529	0.002549	2.00447e-09	35.9812
Dataset 1	SBP	25(OH)D level	rs9349379	6	12903957	PHACTR1	G	A	-0.01479	0.002388	5.95662e-10	38.359
Dataset 1	SBP	25(OH)D level	rs3887266	6	25843746	SLC17A1;SLC17A3	T	C	0.02472	0.003681	1.90546e-11	45.0988
Dataset 1	SBP	25(OH)D level	rs2524068	6	31245061	HLA-C;LINC02571	T	G	0.01649	0.002994	3.63915e-08	30.3346
Dataset 1	SBP	25(OH)D level	rs1052486	6	31610686	BAG6	G	A	0.02387	0.002348	2.81838e-24	103.35
Dataset 1	SBP	25(OH)D level	rs9472040	6	43348512	ZNF318;ABCC10	G	A	0.01771	0.002512	1.8197e-12	49.7047
Dataset 1	SBP	25(OH)D level	rs9349804	6	56098876	COL21A1	A	G	-0.0154	0.002366	7.58578e-11	42.3655
Dataset 1	SBP	25(OH)D level	rs9476307	6	57749349	PRIM2;GUSBP4	G	A	-0.01563	0.002387	5.7544e-11	42.8759
Dataset 1	SBP	25(OH)D level	rs2982751	6	73471683	KCNQ5	C	T	0.01798	0.003092	6.0256e-09	33.8143
Dataset 1	SBP	25(OH)D level	rs2152951	6	79762172	PHIP	A	G	0.01574	0.002349	2.0893e-11	44.8997
Dataset 1	SBP	25(OH)D level	rs2983897	6	97033780	FHL5	A	G	0.0214	0.002826	3.71535e-14	57.3434
Dataset 1	SBP	25(OH)D level	rs1933720	6	98297832	LOC101927314;MIR2113	C	T	-0.01342	0.002451	4.40555e-08	29.9791
Dataset 1	SBP	25(OH)D level	rs4946265	6	117863175	DCBLD1	G	A	-0.01339	0.002344	1.1298e-08	32.6322
Dataset 1	SBP	25(OH)D level	rs9388518	6	127103785	MIR588;RSPO3	A	C	0.02708	0.00236	1.7378e-30	131.666
Dataset 1	SBP	25(OH)D level	rs9376273	6	137693167	IFNGR1;OLIG3	A	G	0.01436	0.002454	4.86407e-09	34.2421
Dataset 1	SBP	25(OH)D level	rs2328813	6	147699123	STXBP5	A	C	-0.01501	0.002376	2.63633e-10	39.9088
Dataset 1	SBP	25(OH)D level	rs17080089	6	150997269	PLEKHG1	G	T	-0.04225	0.004556	1.8197e-20	85.9975
Dataset 1	SBP	25(OH)D level	rs2102244	6	159724297	FNDC1;LINC02529	A	G	-0.02351	0.003354	2.39883e-12	49.1337
Dataset 1	SBP	25(OH)D level	rs6904182	6	166140763	PDE10A;LINC00473	T	C	-0.05622	0.009821	1.03514e-08	32.7695
Dataset 1	SBP	25(OH)D level	rs12699561	7	2018418	MAD1L1	T	G	0.01615	0.002424	2.69153e-11	44.3895
Dataset 1	SBP	25(OH)D level	rs17615676	7	12718149	SCIN;ARL4A	C	T	0.01498	0.002731	4.12098e-08	30.0871
Dataset 1	SBP	25(OH)D level	rs28688791	7	19039605	HDAC9	C	T	0.02416	0.003003	8.51138e-16	64.7267
Dataset 1	SBP	25(OH)D level	rs2721819	7	24742128	GSDME	A	G	-0.01892	0.003463	4.62381e-08	29.8495
Dataset 1	SBP	25(OH)D level	rs2023843	7	27243221	HOTTIP	T	C	0.04667	0.004473	1.7378e-25	108.862
Dataset 1	SBP	25(OH)D level	rs1543270	7	46006323	IGFBP3;LOC730338	T	C	-0.01863	0.00236	2.95121e-15	62.3163
Dataset 1	SBP	25(OH)D level	rs4717627	7	71585705	CALN1	C	A	-0.01505	0.002458	9.28966e-10	37.4895
Dataset 1	SBP	25(OH)D level	rs6963105	7	75097488	POM121C	G	A	0.01632	0.002365	5.12861e-12	47.6188
Dataset 1	SBP	25(OH)D level	rs42038	7	92243719	CDK6	T	C	-0.02394	0.002566	1.07152e-20	87.0432
Dataset 1	SBP	25(OH)D level	rs12705390	7	106410777	CCDC71L;PIK3CG	A	G	0.05051	0.002943	5.01187e-66	294.56
Dataset 1	SBP	25(OH)D level	rs10229287	7	116238042	LINC01510	A	C	0.02502	0.004299	5.86138e-09	33.8719
Dataset 1	SBP	25(OH)D level	rs2129561	7	130963771	MKLN1	G	A	0.02022	0.002393	2.95121e-17	71.3965
Dataset 1	SBP	25(OH)D level	rs7807797	7	139462493	HIPK2	G	A	-0.02008	0.00298	1.62181e-11	45.4041
Dataset 1	SBP	25(OH)D level	rs10224210	7	151413194	PRKAG2	C	T	0.02134	0.002608	2.75423e-16	66.9536
Dataset 1	SBP	25(OH)D level	rs2116095	8	10635297	PINX1	C	T	-0.02469	0.002391	5.12861e-25	106.631
Dataset 1	SBP	25(OH)D level	rs7834679	8	25889267	EBF2	T	C	-0.02214	0.002695	2.13796e-16	67.4897
Dataset 1	SBP	25(OH)D level	rs4873492	8	51947549	SNTG1;PXDNL	T	C	0.02599	0.003135	1.12202e-16	68.7286
Dataset 1	SBP	25(OH)D level	rs1869187	8	64501822	LOC102724612;LINC01289	A	G	-0.01516	0.002449	6.05341e-10	38.3196
Dataset 1	SBP	25(OH)D level	rs3863246	8	81407856	ZBTB10	T	C	-0.02023	0.002974	1.02329e-11	46.2711
Dataset 1	SBP	25(OH)D level	rs1463259	8	82737745	SNX16	C	T	0.01515	0.002706	2.14289e-08	31.3451
Dataset 1	SBP	25(OH)D level	rs2607073	8	95256726	CDH17;GEM	T	G	0.0199	0.003059	7.76247e-11	42.3202
Dataset 1	SBP	25(OH)D level	rs2470004	8	120358445	MIR548AZ;CCN3	T	C	-0.02488	0.003019	1.7378e-16	67.9164
Dataset 1	SBP	25(OH)D level	rs7462130	8	141126076	TRAPPC9	C	T	-0.0135	0.002407	2.04174e-08	31.4569
Dataset 1	SBP	25(OH)D level	rs4437700	8	142247539	SLC45A4	G	T	-0.01339	0.002368	1.55239e-08	31.9741
Dataset 1	SBP	25(OH)D level	rs6988985	8	144007104	CYP11B2;LY6E-DT	C	T	-0.01446	0.002374	1.11429e-09	37.1001
Dataset 1	SBP	25(OH)D level	rs7850556	9	9335455	PTPRD	A	G	0.02026	0.003363	1.71396e-09	36.2932
Dataset 1	SBP	25(OH)D level	rs1961992	9	19370603	DENND4C	A	G	0.0237	0.004127	9.22571e-09	32.9783
Dataset 1	SBP	25(OH)D level	rs1928239	9	38142145	SHB;ALDH1B1	C	A	-0.01315	0.002368	2.81838e-08	30.8381
Dataset 1	SBP	25(OH)D level	rs10817007	9	113155247	SVEP1	G	T	0.02512	0.003499	6.91831e-13	51.5408
Dataset 1	SBP	25(OH)D level	rs10982007	9	116695205	ZNF618	A	G	-0.01417	0.002364	2.05116e-09	35.929
Dataset 1	SBP	25(OH)D level	rs3827676	9	116941019	COL27A1	T	C	0.01327	0.002388	2.74789e-08	30.8797
Dataset 1	SBP	25(OH)D level	rs11792152	9	127854818	SCAI	C	T	0.02624	0.003436	2.18776e-14	58.3205
Dataset 1	SBP	25(OH)D level	rs7863705	9	139518965	LINC01451;HSPC324	T	C	-0.01371	0.002384	8.91251e-09	33.0721
Dataset 1	SBP	25(OH)D level	rs10764331	10	18451836	CACNB2	G	A	0.01956	0.002386	2.39883e-16	67.2043
Dataset 1	SBP	25(OH)D level	rs1813353	10	18707448	CACNB2	C	T	-0.02923	0.002496	1.09648e-31	137.141
Dataset 1	SBP	25(OH)D level	rs7070797	10	63551773	CABCOCO1;ARID5B	A	G	-0.03556	0.003376	6.16595e-26	110.948
Dataset 1	SBP	25(OH)D level	rs1848797	10	64552934	ZNF365;ADO	G	A	-0.01896	0.002395	2.39883e-15	62.6709
Dataset 1	SBP	25(OH)D level	rs11000852	10	75783340	VCL	C	T	-0.01678	0.002351	9.54993e-13	50.9423
Dataset 1	SBP	25(OH)D level	rs10788549	10	82057988	MAT1A;DYDC1	A	G	-0.0153	0.002399	1.78238e-10	40.6745
Dataset 1	SBP	25(OH)D level	rs7069316	10	96000282	PLCE1	A	G	-0.02723	0.002385	3.46737e-30	130.352
Dataset 1	SBP	25(OH)D level	rs10883543	10	102552752	PAX2	T	G	0.03438	0.003739	3.71535e-20	84.5475
Dataset 1	SBP	25(OH)D level	rs732998	10	104897901	NT5C2	C	T	-0.0572	0.004404	1.41254e-38	168.693
Dataset 1	SBP	25(OH)D level	rs2902638	10	105636989	STN1	C	T	-0.01917	0.002717	1.69824e-12	49.7812
Dataset 1	SBP	25(OH)D level	rs11196573	10	115733158	NHLRC2;ADRB1	C	T	0.03408	0.005705	2.31739e-09	35.6852
Dataset 1	SBP	25(OH)D level	rs2782980	10	115781527	NHLRC2;ADRB1	C	T	0.02323	0.002613	6.16595e-19	79.035
Dataset 1	SBP	25(OH)D level	rs2421027	10	124203648	PLEKHA1;ARMS2	G	A	0.02217	0.003691	1.89671e-09	36.0781
Dataset 1	SBP	25(OH)D level	rs11146456	10	134477720	INPP5A	G	A	0.02492	0.003693	1.51356e-11	45.5342
Dataset 1	SBP	25(OH)D level	rs4980379	11	1888614	LSP1	T	C	0.02991	0.002443	1.8197e-34	149.895
Dataset 1	SBP	25(OH)D level	rs1470260	11	10275120	SBF2	C	T	0.02797	0.003025	2.34423e-20	85.4937
Dataset 1	SBP	25(OH)D level	rs900145	11	13293905	RASSF10;ARNTL	T	C	0.01419	0.002571	3.39625e-08	30.4622
Dataset 1	SBP	25(OH)D level	rs7928810	11	17372443	NCR3LG1	A	C	-0.01792	0.002415	1.1749e-13	55.0607
Dataset 1	SBP	25(OH)D level	rs6483853	11	22490475	LINC01495	G	A	0.02582	0.004569	1.59956e-08	31.9352
Dataset 1	SBP	25(OH)D level	rs11605215	11	30443248	MPPED2	A	G	0.01943	0.002971	6.16595e-11	42.7701
Dataset 1	SBP	25(OH)D level	rs7925811	11	45334664	SYT13;LINC02696	C	T	-0.01775	0.003215	3.36512e-08	30.4814
Dataset 1	SBP	25(OH)D level	rs1872167	11	47901269	NUP160;PTPRJ	T	C	-0.03214	0.003376	1.69824e-21	90.6331
Dataset 1	SBP	25(OH)D level	rs488769	11	57450720	ZDHHC5	C	A	-0.0172	0.002477	3.80189e-12	48.2175
Dataset 1	SBP	25(OH)D level	rs11230715	11	61263640	PPP1R32;MIR4488	C	T	-0.04047	0.006759	2.12324e-09	35.851
Dataset 1	SBP	25(OH)D level	rs12801636	11	65391317	PCNX3	A	G	-0.01753	0.00281	4.39542e-10	38.9181
Dataset 1	SBP	25(OH)D level	rs10160382	11	76127214	GVQW3;EMSY	C	T	0.01447	0.002473	4.85289e-09	34.2365
Dataset 1	SBP	25(OH)D level	rs2289123	11	89224718	NOX4	T	G	0.01646	0.002857	8.31764e-09	33.1924
Dataset 1	SBP	25(OH)D level	rs604723	11	100610546	ARHGAP42	C	T	0.03574	0.00264	9.33254e-42	183.274
Dataset 1	SBP	25(OH)D level	rs629864	11	100699139	ARHGAP42	T	C	-0.01398	0.002474	1.58855e-08	31.9312
Dataset 1	SBP	25(OH)D level	rs11212182	11	107231605	CWF19L2	C	T	0.01541	0.002504	7.43019e-10	37.8736
Dataset 1	SBP	25(OH)D level	rs1940709	11	112849719	NCAM1	A	G	-0.01991	0.002707	1.86209e-13	54.0961
Dataset 1	SBP	25(OH)D level	rs4936098	11	130280667	ADAMTS8	G	A	-0.0213	0.002435	2.23872e-18	76.5176
Dataset 1	SBP	25(OH)D level	rs11054935	12	12648843	DUSP16	G	A	-0.01713	0.002633	7.58578e-11	42.3266
Dataset 1	SBP	25(OH)D level	rs2638432	12	19987134	AEBP2;LINC02398	T	G	-0.0192	0.003016	1.93197e-10	40.5266
Dataset 1	SBP	25(OH)D level	rs17374842	12	20337687	LINC02468;PDE3A	A	G	-0.02272	0.00263	5.62341e-18	74.6286
Dataset 1	SBP	25(OH)D level	rs4584654	12	50103546	FMNL3;TMBIM6	T	C	-0.02262	0.003954	1.05196e-08	32.7274
Dataset 1	SBP	25(OH)D level	rs7301649	12	50540870	CERS5	C	T	-0.01912	0.002425	3.16228e-15	62.1659
Dataset 1	SBP	25(OH)D level	rs4759062	12	54434908	HOXC4	T	C	-0.02089	0.002569	4.16869e-16	66.1224
Dataset 1	SBP	25(OH)D level	rs7963801	12	79685226	SYT1	C	T	0.01355	0.00238	1.24165e-08	32.4134
Dataset 1	SBP	25(OH)D level	rs2681492	12	90013089	ATP2B1	C	T	-0.04431	0.00312	8.91251e-46	201.695
Dataset 1	SBP	25(OH)D level	rs3184504	12	111884608	SH2B3	C	T	-0.02234	0.002344	1.54882e-21	90.8346
Dataset 1	SBP	25(OH)D level	rs35444	12	115552437	TBX3;MED13L	G	A	-0.02153	0.002407	3.80189e-19	80.0085
Dataset 1	SBP	25(OH)D level	rs6490020	12	115921518	TBX3;MED13L	C	T	0.01755	0.00242	4.0738e-13	52.5925
Dataset 1	SBP	25(OH)D level	rs483071	13	22294117	FGF9;LINC00424	T	C	0.01392	0.002448	1.2942e-08	32.3337
Dataset 1	SBP	25(OH)D level	rs17085414	13	27880846	RASL11A;GTF3A	C	T	-0.02535	0.003671	5.01187e-12	47.6856
Dataset 1	SBP	25(OH)D level	rs1998727	13	33713419	STARD13	G	A	-0.0158	0.002746	8.74984e-09	33.1065
Dataset 1	SBP	25(OH)D level	rs17355629	13	47314172	LRCH1	A	G	-0.02458	0.004456	3.47536e-08	30.428
Dataset 1	SBP	25(OH)D level	rs279076	13	51100659	DLEU1;DLEU1-AS1	T	C	0.01484	0.002498	2.79898e-09	35.2925
Dataset 1	SBP	25(OH)D level	rs1337985	13	73134912	DACH1;MZT1	C	T	0.01555	0.002442	1.94984e-10	40.548
Dataset 1	SBP	25(OH)D level	rs1854110	13	80701485	LINC01080;SPRY2	C	T	0.01464	0.002347	4.46684e-10	38.9095
Dataset 1	SBP	25(OH)D level	rs1317507	13	113631780	MCF2L	C	A	-0.01603	0.002685	2.36592e-09	35.6433
Dataset 1	SBP	25(OH)D level	rs7982373	13	115007089	CDC16	G	A	0.01749	0.002765	2.49459e-10	40.0119
Dataset 1	SBP	25(OH)D level	rs11624528	14	23459156	C14orf93	A	G	0.01403	0.002394	4.59198e-09	34.3453
Dataset 1	SBP	25(OH)D level	rs696	14	35871093	NFKBIA	T	C	0.01494	0.002436	8.66962e-10	37.6137
Dataset 1	SBP	25(OH)D level	rs12881375	14	53371980	FERMT2	A	C	0.01978	0.002592	2.34423e-14	58.2348
Dataset 1	SBP	25(OH)D level	rs2286836	14	73442192	ZFYVE1	T	C	0.02533	0.004003	2.50035e-10	40.0405
Dataset 1	SBP	25(OH)D level	rs7156903	14	94466910	CCDC197	T	G	-0.01341	0.002431	3.43558e-08	30.429
Dataset 1	SBP	25(OH)D level	rs12050469	14	98600517	LINC01550;C14orf177	G	A	0.01843	0.002896	1.95884e-10	40.4999
Dataset 1	SBP	25(OH)D level	rs8010280	14	100231685	CYP46A1;EML1	T	C	0.01392	0.002483	2.05589e-08	31.4286
Dataset 1	SBP	25(OH)D level	rs8014182	14	103859962	MARK3	T	C	-0.01991	0.00354	1.84927e-08	31.6327
Dataset 1	SBP	25(OH)D level	rs3736290	15	40321351	EIF2AK4	A	C	0.01913	0.002362	5.37032e-16	65.5949
Dataset 1	SBP	25(OH)D level	rs692155	15	41407061	INO80	G	A	0.0176	0.002348	6.60693e-14	56.1861
Dataset 1	SBP	25(OH)D level	rs2899463	15	50938978	TRPM7	C	T	-0.01432	0.002344	1.01391e-09	37.3225
Dataset 1	SBP	25(OH)D level	rs12593003	15	69896675	PCAT29	A	G	-0.01767	0.002884	8.97429e-10	37.539
Dataset 1	SBP	25(OH)D level	rs2472300	15	75033909	CYP1A1;CYP1A2	G	A	-0.02812	0.002635	1.38038e-26	113.886
Dataset 1	SBP	25(OH)D level	rs2062316	15	81010249	ABHD17C	G	A	0.02085	0.002361	1.04713e-18	77.9866
Dataset 1	SBP	25(OH)D level	rs6227	15	91425232	FURIN	T	C	0.03263	0.002504	8.12831e-39	169.811
Dataset 1	SBP	25(OH)D level	rs12906962	15	95312071	MCTP2;LOC440311	C	T	0.01635	0.002532	1.07152e-10	41.6973
Dataset 1	SBP	25(OH)D level	rs12447809	16	2087460	SLC9A3R2	T	G	-0.01855	0.003014	7.56833e-10	37.8792
Dataset 1	SBP	25(OH)D level	rs11076856	16	4949815	PPL	C	T	0.01609	0.002378	1.28825e-11	45.7813
Dataset 1	SBP	25(OH)D level	rs33635	16	11991944	GSPT1	T	C	0.01381	0.002487	2.79898e-08	30.8344
Dataset 1	SBP	25(OH)D level	rs2303083	16	24835168	TNRC6A	A	G	-0.02794	0.002964	4.16869e-21	88.858
Dataset 1	SBP	25(OH)D level	rs6500245	16	49766334	ZNF423	T	G	-0.01434	0.002406	2.52348e-09	35.5228
Dataset 1	SBP	25(OH)D level	rs2060664	16	60652439	NPAP1L;MIR4426	C	T	-0.01986	0.002702	1.94984e-13	54.0241
Dataset 1	SBP	25(OH)D level	rs2042364	16	65256129	LINC02126;LINC00922	G	A	0.01755	0.002354	8.91251e-14	55.5829
Dataset 1	SBP	25(OH)D level	rs10781976	16	75314838	BCAR1;CFDP1	T	G	0.02153	0.002379	1.41254e-19	81.9029
Dataset 1	SBP	25(OH)D level	rs4790870	17	1970201	SMG6	A	C	-0.02207	0.002406	4.57088e-20	84.1421
Dataset 1	SBP	25(OH)D level	rs5415	17	7184481	SLC2A4	C	T	0.0143	0.002505	1.14551e-08	32.5879
Dataset 1	SBP	25(OH)D level	rs3933469	17	7499502	FXR2	A	G	0.01732	0.002663	7.76247e-11	42.3013
Dataset 1	SBP	25(OH)D level	rs7211535	17	19922364	SPECC1	G	A	0.01412	0.00235	1.83654e-09	36.1022
Dataset 1	SBP	25(OH)D level	rs2301597	17	43173273	NMT1	C	T	-0.02707	0.002377	4.89779e-30	129.693
Dataset 1	SBP	25(OH)D level	rs1838105	17	45008935	GOSR2	G	A	-0.01761	0.002459	7.76247e-13	51.2863
Dataset 1	SBP	25(OH)D level	rs2240121	17	46152322	CBX1	C	T	-0.02883	0.004079	1.58489e-12	49.9553
Dataset 1	SBP	25(OH)D level	rs2240736	17	59485393	TBX2	T	C	0.0223	0.002662	5.37032e-17	70.1768
Dataset 1	SBP	25(OH)D level	rs3826537	17	60769803	MRC2	G	A	0.01822	0.00237	1.51356e-14	59.1017
Dataset 1	SBP	25(OH)D level	rs1867624	17	62387091	TEX2;PECAM1	T	C	0.01896	0.002412	3.80189e-15	61.7905
Dataset 1	SBP	25(OH)D level	rs1436138	17	75316880	SEPTIN9	G	A	-0.01655	0.002454	1.51356e-11	45.4828
Dataset 1	SBP	25(OH)D level	rs1057040	17	76799795	USP36	A	G	-0.0166	0.002346	1.47911e-12	50.068
Dataset 1	SBP	25(OH)D level	rs7232858	18	773092	YES1	C	T	-0.01987	0.003044	6.76083e-11	42.6095
Dataset 1	SBP	25(OH)D level	rs11082394	18	42071225	LINC01478	T	C	-0.01641	0.002505	5.7544e-11	42.9143
Dataset 1	SBP	25(OH)D level	rs7236548	18	43097750	SLC14A2	A	C	0.02005	0.003041	4.2658e-11	43.4706
Dataset 1	SBP	25(OH)D level	rs10048404	18	54578482	WDR7	T	C	-0.01631	0.002428	1.8197e-11	45.1243
Dataset 1	SBP	25(OH)D level	rs7258382	19	7262569	INSR	C	T	-0.02719	0.003155	6.91831e-18	74.2711
Dataset 1	SBP	25(OH)D level	rs167479	19	11526765	RGL3	T	G	-0.03387	0.002347	3.31131e-47	208.259
Dataset 1	SBP	25(OH)D level	rs1353533	19	31867158	TSHZ3;THEG5	C	T	0.01725	0.002401	6.76083e-13	51.6171
Dataset 1	SBP	25(OH)D level	rs8102876	19	46332842	SYMPK	T	C	-0.01513	0.002454	6.98232e-10	38.0127
Dataset 1	SBP	25(OH)D level	rs17272756	19	49642264	PPFIA3	G	A	-0.0222	0.003328	2.5704e-11	44.4979
Dataset 1	SBP	25(OH)D level	rs2206815	20	10669188	JAG1;LINC01752	A	C	-0.02087	0.002354	7.4131e-19	78.6017
Dataset 1	SBP	25(OH)D level	rs2104574	20	10968891	LOC101929413;C20orf187	T	C	0.0218	0.00259	3.89045e-17	70.8457
Dataset 1	SBP	25(OH)D level	rs808683	20	19716670	SLC24A3;RIN2	C	T	-0.01619	0.002582	3.53183e-10	39.3171
Dataset 1	SBP	25(OH)D level	rs12624715	20	31225355	C20orf203	G	A	0.02117	0.003291	1.25603e-10	41.3796
Dataset 1	SBP	25(OH)D level	rs2235807	20	42838128	OSER1	C	T	0.02085	0.003652	1.1324e-08	32.595
Dataset 1	SBP	25(OH)D level	rs6090907	20	47410231	PREX1	A	G	-0.02573	0.0033	6.45654e-15	60.7927
Dataset 1	SBP	25(OH)D level	rs6026728	20	57723130	SLMO2-ATP5E;ZNF831	T	C	0.03326	0.003791	1.69824e-18	76.9727
Dataset 1	SBP	25(OH)D level	rs1291206	20	62329169	RTEL1-TNFRSF6B	A	G	-0.01479	0.002699	4.22669e-08	30.0283
Dataset 1	SBP	25(OH)D level	rs6062342	20	62695878	TCEA2	A	C	-0.01799	0.002675	1.77828e-11	45.2288
Dataset 1	SBP	25(OH)D level	rs12482030	21	37718587	MORC3	T	G	0.02203	0.00353	4.39542e-10	38.9475
Dataset 1	SBP	25(OH)D level	rs1034565	22	19984211	ARVCF	T	C	0.01719	0.002598	3.63078e-11	43.7798
Dataset 1	SBP	25(OH)D level	rs2179129	22	29450923	ZNRF3	G	A	-0.01431	0.002381	1.87499e-09	36.1211
Dataset 1	SBP	25(OH)D level	rs138834	22	50180497	BRD1	C	A	-0.01702	0.003002	1.41906e-08	32.1438
Dataset 1	DBP	25(OH)D level	rs2493292	1	3328659	PRDM16	T	C	0.03059	0.003556	7.76247e-18	74.0006
Dataset 1	DBP	25(OH)D level	rs2252865	1	8422676	RERE	C	T	-0.01688	0.00257	5.12861e-11	43.1399
Dataset 1	DBP	25(OH)D level	rs17376328	1	11876662	CLCN6	A	G	-0.06426	0.005395	1.04713e-32	141.873
Dataset 1	DBP	25(OH)D level	rs16829945	1	25040315	SRRM1;CLIC4	T	C	0.02082	0.002845	2.51189e-13	53.5546
Dataset 1	DBP	25(OH)D level	rs10890285	1	38453576	SF3A3	C	A	0.01992	0.002755	4.7863e-13	52.28
Dataset 1	DBP	25(OH)D level	rs839758	1	43862158	SZT2	G	A	0.01724	0.002469	2.95121e-12	48.7565
Dataset 1	DBP	25(OH)D level	rs3748656	1	113236681	MOV10	T	C	0.02554	0.003056	6.30957e-17	69.845
Dataset 1	DBP	25(OH)D level	rs1629027	1	113509091	SLC16A1-AS1;LRIG2-DT	A	C	-0.01907	0.002486	1.69824e-14	58.8436
Dataset 1	DBP	25(OH)D level	rs10489530	1	115839680	NGF-AS1	A	G	0.05508	0.008581	1.37404e-10	41.2014
Dataset 1	DBP	25(OH)D level	rs714515	1	172352990	DNM3	A	G	-0.01466	0.002487	3.75837e-09	34.7469
Dataset 1	DBP	25(OH)D level	rs882624	1	201735913	IPO9-AS1	T	C	-0.01885	0.002611	5.12861e-13	52.1205
Dataset 1	DBP	25(OH)D level	rs6660443	1	219332903	LYPLAL1-DT	C	T	0.01385	0.002512	3.4914e-08	30.3991
Dataset 1	DBP	25(OH)D level	rs4653889	1	228112121	WNT9A	G	A	-0.01424	0.002482	9.50605e-09	32.9167
Dataset 1	DBP	25(OH)D level	rs2004776	1	230848702	AGT	T	C	0.02333	0.002887	6.30957e-16	65.3034
Dataset 1	DBP	25(OH)D level	rs10926987	1	243471949	SDCCAG8	A	C	0.02869	0.002686	1.23027e-26	114.09
Dataset 1	DBP	25(OH)D level	rs12714414	2	651407	LOC105373352;TMEM18	C	T	-0.02542	0.003569	1.07152e-12	50.7292
Dataset 1	DBP	25(OH)D level	rs6707044	2	19490759	LINC01376;MIR4757	G	A	0.01825	0.003167	8.27942e-09	33.207
Dataset 1	DBP	25(OH)D level	rs1718651	2	19708876	OSR1;LINC00954	A	G	0.01653	0.002774	2.5704e-09	35.5085
Dataset 1	DBP	25(OH)D level	rs1275982	2	26919089	KCNK3	T	C	-0.02412	0.002536	1.90546e-21	90.4599
Dataset 1	DBP	25(OH)D level	rs895505	2	43157447	HAAO;LINC01819	C	T	-0.0191	0.002722	2.29087e-12	49.2369
Dataset 1	DBP	25(OH)D level	rs11900192	2	43277806	LINC01819;LINC02580	T	C	-0.01923	0.002907	3.71535e-11	43.7591
Dataset 1	DBP	25(OH)D level	rs11677058	2	55097549	EML6	G	A	-0.01425	0.002492	1.08393e-08	32.6989
Dataset 1	DBP	25(OH)D level	rs2586970	2	55829967	PPP4R3B	G	A	0.01415	0.002486	1.25026e-08	32.3974
Dataset 1	DBP	25(OH)D level	rs7604588	2	73571417	EGR4;ALMS1	A	G	0.01653	0.002728	1.37404e-09	36.7161
Dataset 1	DBP	25(OH)D level	rs810057	2	97015073	NCAPH	C	T	0.02259	0.002607	4.46684e-18	75.0845
Dataset 1	DBP	25(OH)D level	rs3811632	2	112754828	MERTK	T	G	-0.01762	0.002712	8.12831e-11	42.2117
Dataset 1	DBP	25(OH)D level	rs13020607	2	127163515	LINC01941;GYPC	C	T	0.01957	0.003301	3.04089e-09	35.1472
Dataset 1	DBP	25(OH)D level	rs1438898	2	145714354	TEX41	C	A	0.02641	0.002853	2.0893e-20	85.6906
Dataset 1	DBP	25(OH)D level	rs3771633	2	159449086	PKP4	T	C	-0.0178	0.002749	9.54993e-11	41.9267
Dataset 1	DBP	25(OH)D level	rs1898841	2	165070207	FIGN;GRB14	C	T	-0.02372	0.002764	9.33254e-18	73.6467
Dataset 1	DBP	25(OH)D level	rs908670	2	172690180	SLC25A12	C	T	-0.0184	0.002727	1.51356e-11	45.5266
Dataset 1	DBP	25(OH)D level	rs12693302	2	183211443	PDE1A	A	G	-0.02843	0.002581	3.16228e-28	121.333
Dataset 1	DBP	25(OH)D level	rs2356126	2	191542514	NAB1	T	C	-0.01697	0.002734	5.40754e-10	38.5271
Dataset 1	DBP	25(OH)D level	rs11692619	2	205084439	ICOS;PARD3B	T	C	-0.01728	0.002595	2.75423e-11	44.3417
Dataset 1	DBP	25(OH)D level	rs918949	2	218674697	TNS1	T	C	-0.01442	0.002517	1.00231e-08	32.8219
Dataset 1	DBP	25(OH)D level	rs12993599	2	219563602	STK36	A	G	-0.03258	0.00559	5.5847e-09	33.9687
Dataset 1	DBP	25(OH)D level	rs10210244	2	235792003	LINC01173;SH3BP4	C	T	-0.02388	0.003956	1.57036e-09	36.4381
Dataset 1	DBP	25(OH)D level	rs1000007	2	237752054	ACKR3;LOC93463	C	T	-0.01532	0.002748	2.48313e-08	31.0802
Dataset 1	DBP	25(OH)D level	rs712793	3	7493351	GRM7	G	A	0.01565	0.002568	1.09901e-09	37.1397
Dataset 1	DBP	25(OH)D level	rs1687295	3	14889756	FGD5	C	T	-0.02048	0.002781	1.77828e-13	54.2323
Dataset 1	DBP	25(OH)D level	rs9856633	3	42013850	ULK4;TRAK1	G	A	-0.0364	0.003364	2.75423e-27	117.082
Dataset 1	DBP	25(OH)D level	rs2276864	3	49894030	TRAIP	C	T	0.02448	0.002646	2.23872e-20	85.594
Dataset 1	DBP	25(OH)D level	rs1675385	3	57950151	SLMAP;FLNB	G	T	0.01861	0.002479	6.0256e-14	56.3559
Dataset 1	DBP	25(OH)D level	rs1402994	3	71203369	FOXP1	T	G	-0.01407	0.002498	1.78649e-08	31.7251
Dataset 1	DBP	25(OH)D level	rs3772840	3	124550364	ITGB5	T	C	-0.01513	0.002506	1.56675e-09	36.4515
Dataset 1	DBP	25(OH)D level	rs9883217	3	133976138	RYK;LINC02004	C	T	0.01567	0.002572	1.11173e-09	37.119
Dataset 1	DBP	25(OH)D level	rs10936145	3	158193136	RSRC1	G	A	0.01929	0.002792	4.89779e-12	47.7346
Dataset 1	DBP	25(OH)D level	rs7630814	3	168707390	LINC02082;MECOM	A	G	0.02075	0.003209	1.00231e-10	41.8116
Dataset 1	DBP	25(OH)D level	rs7626980	3	169155318	MECOM	A	G	-0.02779	0.002473	2.63027e-29	126.278
Dataset 1	DBP	25(OH)D level	rs4687477	3	185348351	SENP2	C	T	0.01539	0.002542	1.39959e-09	36.6544
Dataset 1	DBP	25(OH)D level	rs884718	4	16031448	PROM1	T	C	-0.01554	0.002826	3.85478e-08	30.2383
Dataset 1	DBP	25(OH)D level	rs6449353	4	18033488	LCORL;NONE	C	T	0.02102	0.003373	4.61318e-10	38.8358
Dataset 1	DBP	25(OH)D level	rs871606	4	54799245	LOC100506444;RPL21P44	C	T	0.02836	0.004046	2.39883e-12	49.1316
Dataset 1	DBP	25(OH)D level	rs2087319	4	56461365	NMU	A	C	-0.01975	0.002872	6.0256e-12	47.2896
Dataset 1	DBP	25(OH)D level	rs11099098	4	81169912	PRDM8;FGF5	T	G	0.03527	0.002712	1.09648e-38	169.134
Dataset 1	DBP	25(OH)D level	rs1497379	4	100176070	LOC100507053	C	T	0.0142	0.002535	2.09894e-08	31.3777
Dataset 1	DBP	25(OH)D level	rs13107325	4	103188709	SLC39A8	T	C	-0.05418	0.004697	8.51138e-31	133.057
Dataset 1	DBP	25(OH)D level	rs41464847	4	120532401	PDE5A	G	A	0.0158	0.002468	1.51356e-10	40.9849
Dataset 1	DBP	25(OH)D level	rs4835570	4	150202672	LINC02355;IQCM	T	C	0.01714	0.003086	2.81838e-08	30.8482
Dataset 1	DBP	25(OH)D level	rs2625245	4	156511646	MAP9;GUCY1A1	G	A	0.01345	0.002464	4.85289e-08	29.7964
Dataset 1	DBP	25(OH)D level	rs13139571	4	156645513	GUCY1A1	A	C	-0.02025	0.002915	3.71535e-12	48.2584
Dataset 1	DBP	25(OH)D level	rs12656497	5	32831939	NPR3;LINC02120	C	T	0.03117	0.002513	2.45471e-35	153.847
Dataset 1	DBP	25(OH)D level	rs7708362	5	50888835	ISL1;LINC02118	C	T	-0.01503	0.002588	6.32412e-09	33.7279
Dataset 1	DBP	25(OH)D level	rs12657950	5	61940569	IPO11;HTR1A	T	C	0.04051	0.004919	1.77828e-16	67.822
Dataset 1	DBP	25(OH)D level	rs7733438	5	87986284	LINC00461;MEF2C-AS2	G	T	0.02638	0.003629	3.63078e-13	52.8416
Dataset 1	DBP	25(OH)D level	rs6556942	5	96226196	ERAP2	G	A	-0.01602	0.00248	1.04954e-10	41.7274
Dataset 1	DBP	25(OH)D level	rs4131437	5	114369865	LOC101927078;TRIM36	G	A	-0.01395	0.002468	1.57398e-08	31.9491
Dataset 1	DBP	25(OH)D level	rs13359291	5	122476457	PRDM6	A	G	0.01992	0.003451	7.76247e-09	33.3188
Dataset 1	DBP	25(OH)D level	rs1579036	5	122921103	CSNK1G3	A	G	0.02424	0.002643	4.57088e-20	84.1145
Dataset 1	DBP	25(OH)D level	rs4835948	5	127870190	FBN2	C	T	0.01653	0.002493	3.31131e-11	43.9644
Dataset 1	DBP	25(OH)D level	rs4705065	5	148400245	SH3TC2	G	A	0.01791	0.002489	6.16595e-13	51.7775
Dataset 1	DBP	25(OH)D level	rs2964507	5	157937687	LINC02227;EBF1	A	G	0.01626	0.00259	3.37287e-10	39.4132
Dataset 1	DBP	25(OH)D level	rs11741461	5	158482827	EBF1	C	T	-0.01756	0.002484	1.54882e-12	49.9742
Dataset 1	DBP	25(OH)D level	rs2431663	5	172196711	DUSP1	T	G	0.03181	0.005706	2.48313e-08	31.0788
Dataset 1	DBP	25(OH)D level	rs17695092	5	173337853	CPEB4	G	T	-0.02447	0.00268	6.60693e-20	83.3678
Dataset 1	DBP	25(OH)D level	rs6601027	5	178693083	ADAMTS2	T	C	-0.01494	0.002685	2.62422e-08	30.9608
Dataset 1	DBP	25(OH)D level	rs17492120	6	25590311	CARMIL1	T	C	0.02657	0.003668	4.36516e-13	52.4716
Dataset 1	DBP	25(OH)D level	rs198851	6	26104632	HIST1H4C	G	T	-0.03272	0.003443	2.04174e-21	90.3135
Dataset 1	DBP	25(OH)D level	rs12663002	6	28441634	ZSCAN23;GPX6	T	C	-0.02167	0.00376	8.22243e-09	33.2156
Dataset 1	DBP	25(OH)D level	rs440454	6	31927342	SKIV2L	G	A	0.03217	0.002631	2.18776e-34	149.507
Dataset 1	DBP	25(OH)D level	rs2397060	6	51611470	PKHD1	C	T	0.02132	0.003592	2.93765e-09	35.2291
Dataset 1	DBP	25(OH)D level	rs9296668	6	51838263	PKHD1	G	A	0.02031	0.002462	1.54882e-16	68.0524
Dataset 1	DBP	25(OH)D level	rs9352691	6	79785607	PHIP	T	C	0.01915	0.002542	5.01187e-14	56.7527
Dataset 1	DBP	25(OH)D level	rs9448894	6	80837253	BCKDHB	T	G	0.01461	0.002508	5.66239e-09	33.9348
Dataset 1	DBP	25(OH)D level	rs4476839	6	98342192	LOC101927314;MIR2113	A	G	-0.02415	0.003673	4.7863e-11	43.2307
Dataset 1	DBP	25(OH)D level	rs9320282	6	109619377	CCDC162P	G	A	-0.01654	0.002468	2.0893e-11	44.9139
Dataset 1	DBP	25(OH)D level	rs1408277	6	121811989	GJA1;HSF2	A	G	-0.0218	0.003699	3.79315e-09	34.7332
Dataset 1	DBP	25(OH)D level	rs6923947	6	127098553	MIR588;RSPO3	A	G	0.02677	0.002479	3.38844e-27	116.612
Dataset 1	DBP	25(OH)D level	rs9376273	6	137693167	IFNGR1;OLIG3	A	G	0.0141	0.002579	4.62381e-08	29.8907
Dataset 1	DBP	25(OH)D level	rs1469789	6	143621390	AIG1	C	A	0.01754	0.002797	3.58922e-10	39.3255
Dataset 1	DBP	25(OH)D level	rs17080069	6	150989698	PLEKHG1	G	A	-0.03537	0.004773	1.25893e-13	54.9145
Dataset 1	DBP	25(OH)D level	rs2144025	6	152307706	ESR1	C	T	0.02053	0.003536	6.3387e-09	33.7096
Dataset 1	DBP	25(OH)D level	rs1472267	6	166185025	PDE10A;LINC00473	G	A	0.01559	0.00254	8.35603e-10	37.6725
Dataset 1	DBP	25(OH)D level	rs9505894	6	169608030	LINC02544;LOC101929523	G	T	0.01735	0.00315	3.60579e-08	30.3374
Dataset 1	DBP	25(OH)D level	rs3996330	7	2018823	MAD1L1	A	C	-0.01552	0.0025	5.34564e-10	38.5393
Dataset 1	DBP	25(OH)D level	rs2906149	7	2524359	GRIFIN;LFNG	G	A	-0.01602	0.002634	1.20504e-09	36.9908
Dataset 1	DBP	25(OH)D level	rs4722548	7	25961519	LOC646588;MIR148A	C	T	0.0177	0.002511	1.8197e-12	49.6882
Dataset 1	DBP	25(OH)D level	rs6461995	7	27231276	HOXA11-AS;HOXA13	G	T	0.03384	0.004191	6.60693e-16	65.1967
Dataset 1	DBP	25(OH)D level	rs343039	7	35505204	LOC401324;HERPUD2	T	C	-0.0236	0.002918	6.16595e-16	65.4114
Dataset 1	DBP	25(OH)D level	rs11977526	7	46008110	IGFBP3;LOC730338	A	G	0.01779	0.002514	1.47911e-12	50.075
Dataset 1	DBP	25(OH)D level	rs10233389	7	50914953	GRB10;COBL	A	C	-0.01556	0.002464	2.66686e-10	39.8784
Dataset 1	DBP	25(OH)D level	rs10256186	7	69641784	AUTS2	G	A	0.01808	0.002815	1.33045e-10	41.2515
Dataset 1	DBP	25(OH)D level	rs12154563	7	89828226	STEAP2-AS1	T	G	-0.01946	0.002469	3.23594e-15	62.1217
Dataset 1	DBP	25(OH)D level	rs2015735	7	96526904	SEM1;DLX6-AS1	C	T	0.01409	0.002506	1.88799e-08	31.6126
Dataset 1	DBP	25(OH)D level	rs314370	7	100453208	SLC12A9	C	T	0.02334	0.003148	1.23027e-13	54.9708
Dataset 1	DBP	25(OH)D level	rs13312596	7	114351527	FOXP2;MDFIC	G	A	0.01396	0.002506	2.5704e-08	31.0319
Dataset 1	DBP	25(OH)D level	rs11556924	7	129663496	ZC3HC1	T	C	-0.02073	0.002526	2.29087e-16	67.3491
Dataset 1	DBP	25(OH)D level	rs7805240	7	131120971	MKLN1	T	C	0.01579	0.002516	3.42768e-10	39.3861
Dataset 1	DBP	25(OH)D level	rs7830	7	150709571	NOS3	T	G	-0.02074	0.002652	5.37032e-15	61.1604
Dataset 1	DBP	25(OH)D level	rs2515432	8	6374773	ANGPT2;MCPH1	C	T	0.01473	0.002467	2.33346e-09	35.6506
Dataset 1	DBP	25(OH)D level	rs877116	8	10712945	LOC101929229;XKR6	T	G	-0.02442	0.002505	1.90546e-22	95.0333
Dataset 1	DBP	25(OH)D level	rs4612354	8	25916018	EBF2;PPP2R2A	C	T	0.01676	0.002802	2.208e-09	35.7776
Dataset 1	DBP	25(OH)D level	rs11993106	8	51938744	SNTG1;PXDNL	A	G	0.01795	0.003289	4.88652e-08	29.7852
Dataset 1	DBP	25(OH)D level	rs6990531	8	81395746	MIR5708;ZBTB10	G	T	-0.01654	0.002887	1.01158e-08	32.8229
Dataset 1	DBP	25(OH)D level	rs7812312	8	96020400	NDUFAF6	C	T	0.02184	0.003553	7.94328e-10	37.7846
Dataset 1	DBP	25(OH)D level	rs760296	8	116948080	TRPS1;LINC00536	G	A	0.01877	0.003333	1.78649e-08	31.7145
Dataset 1	DBP	25(OH)D level	rs11782995	8	120400847	MIR548AZ;CCN3	A	G	-0.02748	0.002845	4.36516e-22	93.2973
Dataset 1	DBP	25(OH)D level	rs11786896	8	145018354	PLEC	T	C	-0.0369	0.005697	9.33254e-11	41.9527
Dataset 1	DBP	25(OH)D level	rs10975449	9	621779	KANK1	A	G	0.01641	0.002934	2.22331e-08	31.2822
Dataset 1	DBP	25(OH)D level	rs3218020	9	21997872	CDKN2B-AS1	A	G	-0.01648	0.002607	2.58821e-10	39.9606
Dataset 1	DBP	25(OH)D level	rs3808868	9	34654142	IL11RA	G	T	0.01383	0.002476	2.33884e-08	31.1992
Dataset 1	DBP	25(OH)D level	rs13293465	9	37127678	ZCCHC7	T	C	-0.01713	0.002584	3.38844e-11	43.947
Dataset 1	DBP	25(OH)D level	rs7043304	9	112358150	MIR3927;PALM2-AKAP2	T	C	0.02217	0.003518	2.91743e-10	39.7136
Dataset 1	DBP	25(OH)D level	rs651007	9	136153875	ABO;SURF6	T	C	-0.024	0.003035	2.63027e-15	62.5324
Dataset 1	DBP	25(OH)D level	rs6271	9	136522274	DBH	T	C	-0.03531	0.004703	6.0256e-14	56.3697
Dataset 1	DBP	25(OH)D level	rs12379849	9	139519819	LINC01451;HSPC324	T	C	-0.01557	0.002512	5.7544e-10	38.4183
Dataset 1	DBP	25(OH)D level	rs10740996	10	18448109	CACNB2	C	T	0.01818	0.002505	3.98107e-13	52.6711
Dataset 1	DBP	25(OH)D level	rs1813353	10	18707448	CACNB2	C	T	-0.02462	0.002623	6.16595e-21	88.1007
Dataset 1	DBP	25(OH)D level	rs9337951	10	30317073	JCAD	A	G	-0.01686	0.002653	2.05116e-10	40.3869
Dataset 1	DBP	25(OH)D level	rs7101163	10	31410094	ZNF438;LINC02664	T	G	-0.03015	0.005083	2.99226e-09	35.1831
Dataset 1	DBP	25(OH)D level	rs11239252	10	45320830	TMEM72-AS1	C	T	0.01615	0.00262	7.14496e-10	37.9964
Dataset 1	DBP	25(OH)D level	rs7070797	10	63551773	CABCOCO1;ARID5B	A	G	-0.03977	0.003549	3.71535e-29	125.574
Dataset 1	DBP	25(OH)D level	rs1509966	10	64552607	ZNF365;ADO	A	G	-0.02145	0.002469	3.63078e-18	75.4766
Dataset 1	DBP	25(OH)D level	rs17742981	10	65347105	REEP3	A	G	0.01861	0.002776	2.04174e-11	44.9421
Dataset 1	DBP	25(OH)D level	rs7069316	10	96000282	PLCE1	A	G	-0.02494	0.002507	2.5704e-23	98.9656
Dataset 1	DBP	25(OH)D level	rs4548562	10	102556257	PAX2	T	G	0.02683	0.003887	5.12861e-12	47.6444
Dataset 1	DBP	25(OH)D level	rs732998	10	104897901	NT5C2	C	T	-0.04316	0.004629	1.12202e-20	86.9338
Dataset 1	DBP	25(OH)D level	rs6585256	10	115746551	NHLRC2;ADRB1	C	A	0.01993	0.002834	2.04174e-12	49.4555
Dataset 1	DBP	25(OH)D level	rs2782980	10	115781527	NHLRC2;ADRB1	C	T	0.02938	0.002747	1.07152e-26	114.39
Dataset 1	DBP	25(OH)D level	rs4980379	11	1888614	LSP1	T	C	0.01948	0.002568	3.31131e-14	57.5424
Dataset 1	DBP	25(OH)D level	rs2920150	11	10296653	SBF2	T	C	0.0281	0.00318	9.77237e-19	78.0833
Dataset 1	DBP	25(OH)D level	rs11042906	11	10665235	MRVI1	T	C	0.01781	0.002721	6.0256e-11	42.8421
Dataset 1	DBP	25(OH)D level	rs900147	11	13293840	RASSF10;ARNTL	A	G	0.01959	0.002703	4.16869e-13	52.5263
Dataset 1	DBP	25(OH)D level	rs10500932	11	22501446	LINC01495	A	G	0.03012	0.004904	8.14704e-10	37.7232
Dataset 1	DBP	25(OH)D level	rs11029892	11	27269546	BBOX1-AS1;CCDC34	T	C	-0.01617	0.00261	5.87489e-10	38.383
Dataset 1	DBP	25(OH)D level	rs10838702	11	47410888	SPI1;MIR4487	T	G	0.018	0.002533	1.20226e-12	50.4981
Dataset 1	DBP	25(OH)D level	rs751984	11	61278246	LRRC10B	C	T	-0.04387	0.00388	1.20226e-29	127.841
Dataset 1	DBP	25(OH)D level	rs12801636	11	65391317	PCNX3	A	G	-0.02047	0.002953	4.16869e-12	48.0517
Dataset 1	DBP	25(OH)D level	rs593702	11	77792139	NDUFC2-KCTD14;ALG8	T	G	0.01443	0.002527	1.13763e-08	32.6079
Dataset 1	DBP	25(OH)D level	rs11021233	11	95320986	LOC100129203;FAM76B	A	G	-0.02876	0.003384	1.90546e-17	72.2299
Dataset 1	DBP	25(OH)D level	rs604723	11	100610546	ARHGAP42	C	T	0.0371	0.002775	9.33254e-41	178.74
Dataset 1	DBP	25(OH)D level	rs17126691	11	122498609	MIR100HG;UBASH3B	A	G	0.02607	0.003773	4.89779e-12	47.7429
Dataset 1	DBP	25(OH)D level	rs4936099	11	130280725	ADAMTS8	A	C	0.02357	0.002516	7.58578e-21	87.7603
Dataset 1	DBP	25(OH)D level	rs10774042	12	2519129	CACNA1C	C	T	0.01622	0.00255	2.00447e-10	40.4596
Dataset 1	DBP	25(OH)D level	rs2417821	12	20190268	LINC02398	A	G	0.03039	0.002735	1.09648e-28	123.466
Dataset 1	DBP	25(OH)D level	rs6487076	12	20470857	LINC02468;PDE3A	G	A	-0.01763	0.00296	2.58226e-09	35.4749
Dataset 1	DBP	25(OH)D level	rs2178173	12	50517929	COX14;CERS5	G	A	-0.02545	0.002549	1.77828e-23	99.6864
Dataset 1	DBP	25(OH)D level	rs1701704	12	56412487	LOC105369781	G	T	-0.01472	0.002592	1.37404e-08	32.2512
Dataset 1	DBP	25(OH)D level	rs7136259	12	90081188	ATP2B1	C	T	0.02531	0.0025	4.2658e-24	102.495
Dataset 1	DBP	25(OH)D level	rs3184504	12	111884608	SH2B3	C	T	-0.04282	0.002463	1.09648e-67	302.249
Dataset 1	DBP	25(OH)D level	rs35444	12	115552437	TBX3;MED13L	G	A	-0.02217	0.00253	1.90546e-18	76.7875
Dataset 1	DBP	25(OH)D level	rs4767331	12	115931945	TBX3;MED13L	C	A	0.01843	0.002549	4.89779e-13	52.277
Dataset 1	DBP	25(OH)D level	rs2049114	12	123657338	MPHOSPH9	C	T	0.0215	0.003049	1.7378e-12	49.7235
Dataset 1	DBP	25(OH)D level	rs7322054	13	38246708	TRPC4	C	A	0.01663	0.002489	2.39883e-11	44.6411
Dataset 1	DBP	25(OH)D level	rs3118904	13	51100097	DLEU1-AS1	A	G	0.01537	0.002589	2.88403e-09	35.2439
Dataset 1	DBP	25(OH)D level	rs9318032	13	72374849	DACH1	A	G	0.03243	0.004713	5.88844e-12	47.3477
Dataset 1	DBP	25(OH)D level	rs942233	13	80701848	LINC01080;SPRY2	T	C	0.01409	0.002523	2.33346e-08	31.188
Dataset 1	DBP	25(OH)D level	rs13260	13	110802123	COL4A1	T	G	-0.03215	0.004326	1.07152e-13	55.2318
Dataset 1	DBP	25(OH)D level	rs751749	13	110903219	COL4A1	G	A	0.02021	0.002896	3.01995e-12	48.7007
Dataset 1	DBP	25(OH)D level	rs8014182	14	103859962	MARK3	T	C	-0.02271	0.003721	1.03514e-09	37.249
Dataset 1	DBP	25(OH)D level	rs3736290	15	40321351	EIF2AK4	A	C	0.01688	0.002482	1.04713e-11	46.2532
Dataset 1	DBP	25(OH)D level	rs3101436	15	41287689	INO80	G	A	-0.02032	0.00247	1.90546e-16	67.6789
Dataset 1	DBP	25(OH)D level	rs4923914	15	42119603	MAPKBP1	T	C	0.01846	0.002625	1.99526e-12	49.4544
Dataset 1	DBP	25(OH)D level	rs9888681	15	66933908	LINC01169	C	T	0.01796	0.002841	2.59418e-10	39.9641
Dataset 1	DBP	25(OH)D level	rs3743111	15	71587373	THSD4	A	G	0.0184	0.002535	3.89045e-13	52.6841
Dataset 1	DBP	25(OH)D level	rs11072508	15	75062397	CYP1A2;CSK	T	C	-0.03561	0.002635	1.28825e-41	182.634
Dataset 1	DBP	25(OH)D level	rs12899940	15	79001699	CHRNB4;LOC646938	T	C	0.0248	0.002896	1.09648e-17	73.3341
Dataset 1	DBP	25(OH)D level	rs2627316	15	81042816	ABHD17C	G	A	0.01656	0.00247	2.04174e-11	44.9497
Dataset 1	DBP	25(OH)D level	rs6227	15	91425232	FURIN	T	C	0.02989	0.002631	6.60693e-30	129.065
Dataset 1	DBP	25(OH)D level	rs12906962	15	95312071	MCTP2;LOC440311	C	T	0.02829	0.002662	2.18776e-26	112.941
Dataset 1	DBP	25(OH)D level	rs12324993	16	2045731	SYNGR3;ZNF598	G	A	0.0169	0.003064	3.4914e-08	30.4226
Dataset 1	DBP	25(OH)D level	rs879620	16	4015729	ADCY9	T	C	0.0155	0.00254	1.03753e-09	37.2388
Dataset 1	DBP	25(OH)D level	rs727590	16	20045668	GPR139	G	A	0.01673	0.00298	1.98609e-08	31.5181
Dataset 1	DBP	25(OH)D level	rs11864909	16	20400839	PDILT	T	C	-0.01821	0.002721	2.18776e-11	44.7881
Dataset 1	DBP	25(OH)D level	rs4889603	16	30982225	SETD1A	G	A	-0.01784	0.002521	1.51356e-12	50.0777
Dataset 1	DBP	25(OH)D level	rs9923469	16	56289608	GNAO1	C	T	-0.01525	0.002751	2.95121e-08	30.7297
Dataset 1	DBP	25(OH)D level	rs3817030	16	69350035	VPS4A	C	A	-0.01658	0.002801	3.22849e-09	35.0383
Dataset 1	DBP	25(OH)D level	rs7199293	16	81614892	CMIP	A	G	0.01624	0.002484	6.30957e-11	42.7434
Dataset 1	DBP	25(OH)D level	rs7500448	16	83045790	CDH13	G	A	0.0223	0.002855	5.62341e-15	61.0095
Dataset 1	DBP	25(OH)D level	rs4362428	17	2090341	SMG6	A	C	-0.0166	0.002507	3.54813e-11	43.8437
Dataset 1	DBP	25(OH)D level	rs781853	17	3953083	ZZEF1	C	T	0.01747	0.002524	4.46684e-12	47.9079
Dataset 1	DBP	25(OH)D level	rs3744251	17	7760983	NAA38	A	G	0.03667	0.004662	3.63078e-15	61.8696
Dataset 1	DBP	25(OH)D level	rs4792617	17	15388330	TVP23C-CDRT4	A	G	-0.02577	0.004677	3.58096e-08	30.3595
Dataset 1	DBP	25(OH)D level	rs799923	17	41251931	BRCA1	A	G	0.01694	0.002917	6.36796e-09	33.7252
Dataset 1	DBP	25(OH)D level	rs2301597	17	43173273	NMT1	C	T	-0.02116	0.002498	2.45471e-17	71.7541
Dataset 1	DBP	25(OH)D level	rs12940887	17	47402807	ZNF652	T	C	0.01958	0.002564	2.23872e-14	58.3162
Dataset 1	DBP	25(OH)D level	rs16946721	17	61106371	TANC2	G	A	-0.09053	0.01303	3.71535e-12	48.2721
Dataset 1	DBP	25(OH)D level	rs1436138	17	75316880	SEPTIN9	G	A	-0.01755	0.002579	1.02329e-11	46.3075
Dataset 1	DBP	25(OH)D level	rs1384367	17	76729757	CYTH1	A	C	-0.01403	0.002466	1.28825e-08	32.369
Dataset 1	DBP	25(OH)D level	rs9948005	18	10914547	PIEZO2	A	C	-0.01688	0.002649	1.88365e-10	40.6051
Dataset 1	DBP	25(OH)D level	rs12955964	18	20045756	CTAGE1;LOC101927571	T	C	0.01425	0.002522	1.59956e-08	31.9256
Dataset 1	DBP	25(OH)D level	rs11664045	18	42220367	LINC01601;SETBP1	T	C	0.01898	0.0029	6.0256e-11	42.8348
Dataset 1	DBP	25(OH)D level	rs4599004	18	48140238	MAPK4	T	C	-0.01772	0.003029	4.94311e-09	34.2239
Dataset 1	DBP	25(OH)D level	rs3859342	18	51882319	STARD6	C	A	0.01373	0.002507	4.27563e-08	29.9939
Dataset 1	DBP	25(OH)D level	rs7258382	19	7262569	INSR	C	T	-0.0247	0.003317	9.54993e-14	55.4502
Dataset 1	DBP	25(OH)D level	rs167479	19	11526765	RGL3	T	G	-0.03302	0.002467	7.58578e-41	179.15
Dataset 1	DBP	25(OH)D level	rs2305758	19	17163661	HAUS8	T	C	-0.01639	0.002731	1.96789e-09	36.0176
Dataset 1	DBP	25(OH)D level	rs7125	19	18288069	IFI30	G	A	0.01429	0.00248	8.31764e-09	33.2018
Dataset 1	DBP	25(OH)D level	rs17513752	19	30290811	C19orf12;CCNE1	G	A	0.02697	0.002622	8.31764e-25	105.803
Dataset 1	DBP	25(OH)D level	rs7245985	19	30710410	URI1;ZNF536	G	T	-0.01665	0.003042	4.43609e-08	29.9578
Dataset 1	DBP	25(OH)D level	rs10853913	19	31865572	TSHZ3;THEG5	T	C	0.01577	0.002523	4.1115e-10	39.0687
Dataset 1	DBP	25(OH)D level	rs3786527	19	41109456	LTBP4	A	G	0.01823	0.003288	2.93765e-08	30.7404
Dataset 1	DBP	25(OH)D level	rs11672923	19	45802022	MARK4	T	C	0.01503	0.002693	2.37137e-08	31.1491
Dataset 1	DBP	25(OH)D level	rs619050	20	10470922	SLX4IP	C	A	-0.01897	0.002484	2.23872e-14	58.3219
Dataset 1	DBP	25(OH)D level	rs12481075	20	10736551	LINC01752;LOC101929413	C	T	-0.02944	0.002767	1.94984e-26	113.203
Dataset 1	DBP	25(OH)D level	rs6108803	20	10994967	LOC101929413;C20orf187	G	A	0.02228	0.003347	2.81838e-11	44.3118
Dataset 1	DBP	25(OH)D level	rs6088669	20	30177582	HM13-AS1;ID1	A	C	-0.01915	0.003388	1.58489e-08	31.9485
Dataset 1	DBP	25(OH)D level	rs6090907	20	47410231	PREX1	A	G	-0.02685	0.003469	1e-14	59.9073
Dataset 1	DBP	25(OH)D level	rs6026728	20	57723130	SLMO2-ATP5E;ZNF831	T	C	0.04054	0.003984	2.5704e-24	103.545
Dataset 1	DBP	25(OH)D level	rs2315654	20	62399641	ZBTB46	T	C	0.02012	0.003165	2.02768e-10	40.4118
Dataset 1	DBP	25(OH)D level	rs6062342	20	62695878	TCEA2	A	C	-0.02149	0.002812	2.13796e-14	58.4039
Dataset 1	DBP	25(OH)D level	rs9982601	21	35599128	LINC00310;KCNE2	T	C	0.02616	0.003663	9.12011e-13	51.0037
Dataset 1	DBP	25(OH)D level	rs12482724	21	38248682	HLCS	G	A	-0.01513	0.002493	1.30017e-09	36.8327
Dataset 1	DBP	25(OH)D level	rs2836411	21	39819830	ERG	T	C	0.02313	0.002597	5.37032e-19	79.3245
Dataset 1	DBP	25(OH)D level	rs1893202	21	40060766	ERG;LINC00114	A	G	0.01722	0.002881	2.29087e-09	35.7256
Dataset 1	DBP	25(OH)D level	rs11703382	22	18481857	MICAL3	T	C	0.01604	0.002844	1.70216e-08	31.809
Dataset 1	DBP	25(OH)D level	rs134041	22	28056338	LINC02554;MN1	C	T	-0.01713	0.002491	6.16595e-12	47.2898
Dataset 1	DBP	25(OH)D level	rs2294239	22	29449477	ZNRF3	G	A	-0.01596	0.002501	1.74985e-10	40.7229
Dataset 1	DBP	25(OH)D level	rs6001794	22	40529415	TNRC6B	T	G	-0.01931	0.003074	3.33426e-10	39.46
Dataset 1	Glucose	25(OH)D level	rs12139196	1	3107386	PRDM16	T	G	-0.02049	0.003276	4.04576e-10	39.1198
Dataset 1	Glucose	25(OH)D level	rs6687613	1	100917628	CDC14A	T	C	0.02312	0.003255	1.20226e-12	50.4515
Dataset 1	Glucose	25(OH)D level	rs11580608	1	118168234	TENT5C	T	C	0.0241	0.002653	1.02329e-19	82.5201
Dataset 1	Glucose	25(OH)D level	rs3806415	1	156698265	ISG20L2;RRNAD1	T	C	-0.01589	0.002624	1.39316e-09	36.6708
Dataset 1	Glucose	25(OH)D level	rs2075423	1	214154719	PROX1-AS1	T	G	-0.03267	0.00262	1.09648e-35	155.488
Dataset 1	Glucose	25(OH)D level	rs1065674	1	229623338	NUP133	C	T	0.01759	0.003041	7.19449e-09	33.4579
Dataset 1	Glucose	25(OH)D level	rs1260326	2	27730940	GCKR	C	T	0.04112	0.002521	7.76247e-60	266.048
Dataset 1	Glucose	25(OH)D level	rs13408002	2	43610027	THADA	T	C	-0.04291	0.004091	9.77237e-26	110.017
Dataset 1	Glucose	25(OH)D level	rs2848649	2	158519802	ACVR1C;ACVR1	A	G	-0.02397	0.003653	5.24807e-11	43.0563
Dataset 1	Glucose	25(OH)D level	rs4664334	2	161368905	RBMS1;TANK	C	T	-0.01485	0.0025	2.8774e-09	35.2836
Dataset 1	Glucose	25(OH)D level	rs10184004	2	165508389	GRB14;COBLL1	T	C	-0.01514	0.002507	1.53815e-09	36.4706
Dataset 1	Glucose	25(OH)D level	rs6433093	2	169658944	NOSTRIN	C	A	-0.03109	0.002743	8.91251e-30	128.466
Dataset 1	Glucose	25(OH)D level	rs13431652	2	169753415	SPC25;G6PC2	C	T	-0.1527	0.002679	1e-200	3248.87
Dataset 1	Glucose	25(OH)D level	rs4642101	3	12842223	CAND2	G	T	-0.01559	0.002589	1.72982e-09	36.26
Dataset 1	Glucose	25(OH)D level	rs6550965	3	25383587	RARB	A	C	-0.01619	0.002513	1.1749e-10	41.5058
Dataset 1	Glucose	25(OH)D level	rs4132537	3	100220307	TMEM45A	G	A	0.01454	0.002473	4.06443e-09	34.5685
Dataset 1	Glucose	25(OH)D level	rs11708067	3	123065778	ADCY5	G	A	-0.05234	0.002861	8.91251e-75	334.682
Dataset 1	Glucose	25(OH)D level	rs9873519	3	124921457	SLC12A8	T	C	0.01535	0.002474	5.5335e-10	38.4962
Dataset 1	Glucose	25(OH)D level	rs1344673	3	141125234	ZBTB38	T	C	-0.04455	0.005756	1e-14	59.9037
Dataset 1	Glucose	25(OH)D level	rs17437371	3	152175307	MBNL1	G	T	-0.02337	0.004109	1.28233e-08	32.3478
Dataset 1	Glucose	25(OH)D level	rs9828639	3	152392877	MBNL1;P2RY1	G	T	-0.01485	0.002628	1.60325e-08	31.9302
Dataset 1	Glucose	25(OH)D level	rs6441314	3	160061145	TRIM59-IFT80	A	G	-0.01424	0.002472	8.41395e-09	33.1836
Dataset 1	Glucose	25(OH)D level	rs1604038	3	170709193	EIF5A2;SLC2A2	T	C	-0.07011	0.002727	1e-145	660.982
Dataset 1	Glucose	25(OH)D level	rs6808574	3	187740523	LINC01991;LPP-AS2	C	T	0.01938	0.002536	2.13796e-14	58.3995
Dataset 1	Glucose	25(OH)D level	rs1801214	4	6303022	WFS1	T	C	0.01664	0.002515	3.71535e-11	43.7755
Dataset 1	Glucose	25(OH)D level	rs6840504	4	18205102	LCORL;SLIT2	T	C	0.01389	0.002491	2.4322e-08	31.0926
Dataset 1	Glucose	25(OH)D level	rs993380	4	83584496	SCD5	G	A	-0.01678	0.002612	1.31522e-10	41.2703
Dataset 1	Glucose	25(OH)D level	rs11728350	4	106078097	TET2	G	A	0.02749	0.003725	1.58489e-13	54.4624
Dataset 1	Glucose	25(OH)D level	rs735949	4	185716232	ACSL1	C	T	-0.03136	0.00355	1e-18	78.0361
Dataset 1	Glucose	25(OH)D level	rs459193	5	55806751	C5orf67	G	A	0.01828	0.002828	1.03039e-10	41.7824
Dataset 1	Glucose	25(OH)D level	rs6878122	5	76427311	ZBED3-AS1	A	G	-0.02619	0.002642	3.63078e-23	98.2665
Dataset 1	Glucose	25(OH)D level	rs7700417	5	95720359	LOC101929710	C	T	-0.03302	0.002731	1.20226e-33	146.188
Dataset 1	Glucose	25(OH)D level	rs888955	5	148120128	HTR4;ADRB2	A	G	0.01479	0.002482	2.51768e-09	35.5085
Dataset 1	Glucose	25(OH)D level	rs3778321	6	7250270	RREB1	A	G	-0.03331	0.00321	3.23594e-25	107.681
Dataset 1	Glucose	25(OH)D level	rs7766070	6	20686573	CDKAL1	A	C	0.02698	0.002797	5.12861e-22	93.0463
Dataset 1	Glucose	25(OH)D level	rs3131300	6	32151934	AGER	G	A	0.02043	0.003074	3.01995e-11	44.1702
Dataset 1	Glucose	25(OH)D level	rs3846855	6	33555877	GGNBP1;LINC00336	A	G	-0.01831	0.0032	1.05196e-08	32.7399
Dataset 1	Glucose	25(OH)D level	rs2894536	6	43801878	VEGFA;LINC02537	T	C	-0.02096	0.003407	7.6913e-10	37.8476
Dataset 1	Glucose	25(OH)D level	rs9472135	6	43809802	VEGFA;LINC02537	C	T	0.02056	0.002678	1.65959e-14	58.942
Dataset 1	Glucose	25(OH)D level	rs1761832	6	117280434	RFX6;VGLL2	T	C	0.02532	0.003193	2.23872e-15	62.8825
Dataset 1	Glucose	25(OH)D level	rs2800730	6	127416060	MIR588;RSPO3	A	G	-0.01637	0.00271	1.51705e-09	36.4887
Dataset 1	Glucose	25(OH)D level	rs9494603	6	137253868	SLC35D3;NHEG1	T	C	-0.01393	0.002521	3.31894e-08	30.5321
Dataset 1	Glucose	25(OH)D level	rs6901126	6	153440062	RGS17	C	T	0.01699	0.002516	1.44544e-11	45.6001
Dataset 1	Glucose	25(OH)D level	rs17168486	7	14898282	DGKB	T	C	0.03533	0.003264	2.63027e-27	117.162
Dataset 1	Glucose	25(OH)D level	rs10244051	7	15063833	DGKB;AGMO	G	T	0.04407	0.002476	7.07946e-71	316.8
Dataset 1	Glucose	25(OH)D level	rs849134	7	28196222	JAZF1	G	A	-0.01577	0.002462	1.48594e-10	41.0287
Dataset 1	Glucose	25(OH)D level	rs2908277	7	44183433	GCK	A	G	0.06004	0.003797	2.63027e-56	250.035
Dataset 1	Glucose	25(OH)D level	rs730497	7	44223721	GCK	A	G	0.1027	0.003219	1e-200	1017.89
Dataset 1	Glucose	25(OH)D level	rs718336	7	44698972	OGDH	A	C	-0.05981	0.008167	2.39883e-13	53.6318
Dataset 1	Glucose	25(OH)D level	rs6976501	7	50760220	GRB10	A	G	-0.02314	0.00296	5.37032e-15	61.1144
Dataset 1	Glucose	25(OH)D level	rs10225744	7	89946003	CFAP69;LOC101927446	C	T	0.01701	0.002476	6.45654e-12	47.1962
Dataset 1	Glucose	25(OH)D level	rs564449	7	100321138	EPO	G	T	0.0275	0.003835	7.4131e-13	51.4203
Dataset 1	Glucose	25(OH)D level	rs9987289	8	9183358	LOC157273	G	A	-0.05305	0.004262	1.44544e-35	154.933
Dataset 1	Glucose	25(OH)D level	rs896854	8	95960511	NDUFAF6;TP53INP1	C	T	-0.01685	0.002465	8.12831e-12	46.7268
Dataset 1	Glucose	25(OH)D level	rs3802177	8	118185025	SLC30A8	A	G	-0.05377	0.002663	1.09648e-90	407.697
Dataset 1	Glucose	25(OH)D level	rs3757971	8	145545949	DGAT1	C	T	0.01646	0.002535	8.51138e-11	42.1603
Dataset 1	Glucose	25(OH)D level	rs7031649	9	3899901	GLIS3-AS1	T	C	0.01929	0.003193	1.52405e-09	36.4978
Dataset 1	Glucose	25(OH)D level	rs1574285	9	4283137	GLIS3	T	G	-0.02054	0.00252	3.63078e-16	66.4354
Dataset 1	Glucose	25(OH)D level	rs1333045	9	22119195	CDKN2B-AS1	C	T	0.01804	0.002472	2.88403e-13	53.2569
Dataset 1	Glucose	25(OH)D level	rs10811661	9	22134094	CDKN2B-AS1;DMRTA1	C	T	-0.03209	0.003253	5.88844e-23	97.3131
Dataset 1	Glucose	25(OH)D level	rs831270	9	33272424	CHMP5	G	A	0.02751	0.003397	5.49541e-16	65.5828
Dataset 1	Glucose	25(OH)D level	rs16913693	9	111680359	ELP1	G	T	-0.06131	0.007847	5.62341e-15	61.0457
Dataset 1	Glucose	25(OH)D level	rs579459	9	136154168	ABO;SURF6	C	T	0.03142	0.00304	4.7863e-25	106.823
Dataset 1	Glucose	25(OH)D level	rs3829109	9	139256766	DNLZ	A	G	-0.02166	0.002784	7.24436e-15	60.5311
Dataset 1	Glucose	25(OH)D level	rs11257655	10	12307894	CDC123;CAMK1D	T	C	0.03047	0.00303	8.51138e-24	101.125
Dataset 1	Glucose	25(OH)D level	rs8190647	10	26520513	GAD2	T	C	-0.02336	0.003228	4.67735e-13	52.3695
Dataset 1	Glucose	25(OH)D level	rs7075575	10	52643078	A1CF	G	A	0.0176	0.0027	7.07946e-11	42.4911
Dataset 1	Glucose	25(OH)D level	rs714549	10	95389083	PDE6C	G	A	-0.01505	0.002612	8.33681e-09	33.1991
Dataset 1	Glucose	25(OH)D level	rs12784552	10	113036354	HEAT2;GPAM	G	A	-0.05452	0.004295	6.45654e-37	161.133
Dataset 1	Glucose	25(OH)D level	rs7903146	10	114758349	TCF7L2	T	C	0.05937	0.002711	2.51189e-106	479.595
Dataset 1	Glucose	25(OH)D level	rs1003483	11	2167543	IGF2-AS	G	T	-0.01957	0.002474	2.5704e-15	62.5723
Dataset 1	Glucose	25(OH)D level	rs233451	11	2846427	KCNQ1	A	G	-0.01579	0.002791	1.5417e-08	32.007
Dataset 1	Glucose	25(OH)D level	rs2168101	11	8255408	LMO1	A	C	-0.02709	0.002741	4.89779e-23	97.6787
Dataset 1	Glucose	25(OH)D level	rs11023314	11	14744933	PDE3B	G	A	0.03224	0.005798	2.68534e-08	30.9196	outlier
Dataset 1	Glucose	25(OH)D level	rs2051772	11	17389850	NCR3LG1	A	G	-0.01853	0.002542	3.0903e-13	53.1373
Dataset 1	Glucose	25(OH)D level	rs12295452	11	34996717	PDHX	A	G	0.0264	0.004682	1.71396e-08	31.794
Dataset 1	Glucose	25(OH)D level	rs11039165	11	47312689	MADD	G	A	-0.0368	0.002772	3.16228e-40	176.242
Dataset 1	Glucose	25(OH)D level	rs174576	11	61603510	FADS2	A	C	-0.02108	0.002578	2.88403e-16	66.8614
Dataset 1	Glucose	25(OH)D level	rs1552224	11	72433098	ARAP1	C	A	-0.02722	0.003395	1.09648e-15	64.2831
Dataset 1	Glucose	25(OH)D level	rs3217795	12	4386064	CCND2	G	A	-0.02512	0.004351	7.76247e-09	33.332
Dataset 1	Glucose	25(OH)D level	rs12581677	12	24060732	SOX5	G	A	-0.02753	0.004376	3.155e-10	39.5784
Dataset 1	Glucose	25(OH)D level	rs10492373	12	27959998	KLHL42;PTHLH	A	G	-0.02364	0.003093	2.0893e-14	58.4164
Dataset 1	Glucose	25(OH)D level	rs11614506	12	57815675	R3HDM2	C	T	-0.02	0.002933	9.12011e-12	46.4982
Dataset 1	Glucose	25(OH)D level	rs1579238	12	97865504	RMST	G	A	-0.02385	0.002882	1.28825e-16	68.484
Dataset 1	Glucose	25(OH)D level	rs11612119	12	125626190	AACS	T	C	0.02963	0.004799	6.63743e-10	38.1208
Dataset 1	Glucose	25(OH)D level	rs1882297	12	133069134	FBRSL1	A	G	0.01514	0.002619	7.39605e-09	33.418
Dataset 1	Glucose	25(OH)D level	rs4770965	13	26841065	CDK8	A	G	-0.01681	0.002504	1.90546e-11	45.0678
Dataset 1	Glucose	25(OH)D level	rs11619319	13	28487599	PLUT	G	A	0.03307	0.002973	9.77237e-29	123.731
Dataset 1	Glucose	25(OH)D level	rs211244	13	33563788	LINC00423;KL	T	C	-0.02175	0.002696	7.07946e-16	65.0847
Dataset 1	Glucose	25(OH)D level	rs17350833	13	46537757	ZC3H13	A	G	-0.01574	0.002696	5.28445e-09	34.0855
Dataset 1	Glucose	25(OH)D level	rs537435	13	80757310	LINC01080;SPRY2	G	A	0.01749	0.002495	2.45471e-12	49.1404
Dataset 1	Glucose	25(OH)D level	rs8003022	14	90038821	FOXN3	A	G	-0.02748	0.002528	1.58489e-27	118.162
Dataset 1	Glucose	25(OH)D level	rs11624738	14	100805286	WARS	A	C	0.01608	0.002793	8.57038e-09	33.1459
Dataset 1	Glucose	25(OH)D level	rs17271340	15	62347885	VPS13C	T	C	0.01951	0.002488	4.36516e-15	61.4913
Dataset 1	Glucose	25(OH)D level	rs16947523	15	64162802	MIR422A	A	G	0.02519	0.004613	4.76431e-08	29.8187
Dataset 1	Glucose	25(OH)D level	rs7177055	15	77832762	LOC101929457;LINGO1	A	G	0.02112	0.002739	1.23027e-14	59.4571
Dataset 1	Glucose	25(OH)D level	rs3213508	16	304514	FAM234A	T	C	-0.034	0.003425	3.16228e-23	98.5455
Dataset 1	Glucose	25(OH)D level	rs11642004	16	4237465	ADCY9;SRL	T	C	0.01906	0.003466	3.81066e-08	30.2405
Dataset 1	Glucose	25(OH)D level	rs7201850	16	53821862	FTO	T	C	0.01537	0.002501	8.01678e-10	37.7677
Dataset 1	Glucose	25(OH)D level	rs1123297	17	17343611	NT5M;MED9	C	T	-0.01627	0.002548	1.71396e-10	40.7733
Dataset 1	Glucose	25(OH)D level	rs12602428	17	27740273	TAOK1	C	A	-0.01969	0.003098	2.07491e-10	40.3951
Dataset 1	Glucose	25(OH)D level	rs11651755	17	36099840	HNF1B	T	C	-0.01603	0.002475	9.54993e-11	41.9485
Dataset 1	Glucose	25(OH)D level	rs12452315	17	45479446	EFCAB13	C	A	0.01664	0.002467	1.54882e-11	45.4955
Dataset 1	Glucose	25(OH)D level	rs12602746	17	47031741	SNF8;GIP	C	A	0.01356	0.002466	3.85478e-08	30.2366
Dataset 1	Glucose	25(OH)D level	rs883541	17	66449122	WIPI1	A	G	-0.02219	0.002928	3.46737e-14	57.4344
Dataset 1	Glucose	25(OH)D level	rs2969960	18	48076710	SKA1;MAPK4	A	G	-0.01819	0.003187	1.13501e-08	32.5763
Dataset 1	Glucose	25(OH)D level	rs4608435	19	7235137	INSR	T	G	-0.01544	0.002811	3.92645e-08	30.1698
Dataset 1	Glucose	25(OH)D level	rs725660	19	46262286	BHMG1	A	C	0.01657	0.00256	9.77237e-11	41.8953
Dataset 1	Glucose	25(OH)D level	rs3810291	19	47569003	ZC3H4	A	G	0.0169	0.002632	1.3366e-10	41.2289
Dataset 1	Glucose	25(OH)D level	rs6048206	20	22561382	FOXA2	C	T	-0.06438	0.006585	1.41254e-22	95.5851
Dataset 1	Glucose	25(OH)D level	rs17265513	20	39832628	ZHX3	C	T	0.01818	0.003084	3.75837e-09	34.7503
Dataset 1	Glucose	25(OH)D level	rs2255805	20	51627634	TSHZ2	T	C	-0.01896	0.002507	3.89045e-14	57.1963
Dataset 1	Glucose	25(OH)D level	rs911300	20	57387262	LOC105372695;MIR296	G	A	0.01426	0.002479	8.85116e-09	33.0892
Dataset 1	Glucose	25(OH)D level	rs6006399	22	30598516	HORMAD2;LIF-AS1	G	T	-0.02406	0.00385	4.14e-10	39.0544
Dataset 2	25(OH)D level	Metabolic syndrome	rs1123571	1	2326009	RER1	A	G	-0.011529	0.001957	3.92e-09	34.7058
Dataset 2	25(OH)D level	Metabolic syndrome	rs11203339	1	17560972	PADI1	T	C	-0.020082	0.002047	1.1e-22	96.245
Dataset 2	25(OH)D level	Metabolic syndrome	rs7519574	1	34726552	C1orf94;MIR552	A	G	0.016991	0.002536	2.17e-11	44.8889
Dataset 2	25(OH)D level	Metabolic syndrome	rs12037657	1	41764175	SCMH1;FOXO6	T	C	0.013936	0.002334	2.41e-09	35.6512
Dataset 2	25(OH)D level	Metabolic syndrome	rs6679002	1	63199936	DOCK7;ATG4C	T	G	-0.015684	0.001977	2.23e-15	62.9362	outlier
Dataset 2	25(OH)D level	Metabolic syndrome	rs7528419	1	109817192	CELSR2	G	A	0.019031	0.002321	2.56e-16	67.2315	outlier
Dataset 2	25(OH)D level	Metabolic syndrome	rs12122629	1	152074116	TCHHL1;TCHH	C	A	0.074671	0.004849	1.85e-53	237.137
Dataset 2	25(OH)D level	Metabolic syndrome	rs2339396	1	152842300	LCE6A;SMCP	A	G	0.040848	0.004951	1.67e-16	68.07
Dataset 2	25(OH)D level	Metabolic syndrome	rs10908481	1	155713650	DAP3;MSTO2P	G	T	0.015052	0.002119	1.26e-12	50.4576
Dataset 2	25(OH)D level	Metabolic syndrome	rs1410589	1	179518260	AXDND1	G	A	0.012088	0.002192	3.57e-08	30.4108
Dataset 2	25(OH)D level	Metabolic syndrome	rs867772	1	220972343	45717	G	A	-0.013838	0.002091	3.75e-11	43.7964	outlier
Dataset 2	25(OH)D level	Metabolic syndrome	rs4846914	1	230295691	GALNT2	A	G	0.011765	0.001996	3.86e-09	34.7426	outlier
Dataset 2	25(OH)D level	Metabolic syndrome	rs4635554	2	21389659	TDRD15;LINC01822	G	T	-0.012711	0.002057	6.63e-10	38.1848	outlier
Dataset 2	25(OH)D level	Metabolic syndrome	rs6744393	2	27750139	GCKR;C2orf16	T	C	0.015048	0.002658	1.54e-08	32.0514	outlier
Dataset 2	25(OH)D level	Metabolic syndrome	rs1800440	2	38298139	CYP1B1	C	T	-0.014006	0.002498	2.1e-08	31.4372
Dataset 2	25(OH)D level	Metabolic syndrome	rs2539979	2	63200294	EHBP1	G	A	-0.014075	0.002486	1.53e-08	32.0549	outlier
Dataset 2	25(OH)D level	Metabolic syndrome	rs6542992	2	101439596	NPAS2	T	G	-0.01634	0.002573	2.2e-10	40.3297
Dataset 2	25(OH)D level	Metabolic syndrome	rs7569755	2	118648261	LOC107985939;CCDC93	A	G	0.013923	0.002142	8.34e-11	42.25
Dataset 2	25(OH)D level	Metabolic syndrome	rs1047891	2	211540507	CPS1	A	C	-0.014168	0.002088	1.19e-11	46.0422	outlier
Dataset 2	25(OH)D level	Metabolic syndrome	rs17863792	2	234625126	UGT1A10;UGT1A5;UGT1A6;UGT1A7;UGT1A8;UGT1A9	A	G	-0.04406	0.003497	2.28e-36	158.744
Dataset 2	25(OH)D level	Metabolic syndrome	rs9827021	3	49514764	DAG1	A	C	-0.012367	0.00211	4.71e-09	34.3529	outlier
Dataset 2	25(OH)D level	Metabolic syndrome	rs2044725	3	85645873	CADM2	T	C	-0.017478	0.002044	1.3e-17	73.1176	outlier
Dataset 2	25(OH)D level	Metabolic syndrome	rs7640441	3	125118082	ZNF148;SNX4	A	C	0.013242	0.002293	7.88e-09	33.3502
Dataset 2	25(OH)D level	Metabolic syndrome	rs6773343	3	141825598	TFDP2	T	C	0.01268	0.002171	5.37e-09	34.1129	outlier
Dataset 2	25(OH)D level	Metabolic syndrome	rs4364259	4	15892159	CD38;FGFBP1	A	G	0.015798	0.002422	7.14e-11	42.5457
Dataset 2	25(OH)D level	Metabolic syndrome	rs899631	4	57749363	SPINK2;REST	T	G	-0.011023	0.001984	2.83e-08	30.8686
Dataset 2	25(OH)D level	Metabolic syndrome	rs6817250	4	70088601	LOC105377267;UGT2B28	T	C	0.022399	0.001934	5.68e-31	134.136
Dataset 2	25(OH)D level	Metabolic syndrome	rs12511966	4	72324908	SLC4A4	T	C	-0.019772	0.002655	1e-13	55.459
Dataset 2	25(OH)D level	Metabolic syndrome	rs4694423	4	72554159	SLC4A4;GC	A	C	-0.097279	0.001966	1e-200	2448.34	outlier
Dataset 2	25(OH)D level	Metabolic syndrome	rs7675387	4	72921718	NPFFR2	T	G	0.0334	0.002036	1.89e-60	269.115
Dataset 2	25(OH)D level	Metabolic syndrome	rs7691791	4	88286409	HSD17B11	T	C	-0.014182	0.002112	1.94e-11	45.0907
Dataset 2	25(OH)D level	Metabolic syndrome	rs1789882	4	100235053	ADH1B	G	A	-0.016142	0.002555	2.74e-10	39.9147	outlier
Dataset 2	25(OH)D level	Metabolic syndrome	rs2851294	4	100313019	ADH1C;ADH7	C	T	-0.016896	0.003012	2.09e-08	31.4672
Dataset 2	25(OH)D level	Metabolic syndrome	rs986649	5	118668050	TNFAIP8	G	A	0.012541	0.002087	1.93e-09	36.1093
Dataset 2	25(OH)D level	Metabolic syndrome	rs463245	5	143898188	KCTD16;PRELID2	C	T	-0.011296	0.001994	1.51e-08	32.0922
Dataset 2	25(OH)D level	Metabolic syndrome	rs1820074	5	148054452	HTR4;ADRB2	C	T	0.011268	0.001967	1.05e-08	32.8159	outlier
Dataset 2	25(OH)D level	Metabolic syndrome	rs12196316	6	22757900	LOC105374972;NRSN1	C	T	-0.01242	0.00213	5.68e-09	34.0004
Dataset 2	25(OH)D level	Metabolic syndrome	rs9476310	6	57767576	PRIM2;GUSBP4	T	C	0.011133	0.001948	1.13e-08	32.6623
Dataset 2	25(OH)D level	Metabolic syndrome	rs942380	6	121854778	GJA1;HSF2	G	A	0.011434	0.001981	8.1e-09	33.314
Dataset 2	25(OH)D level	Metabolic syndrome	rs2245133	6	131931092	MED23	C	T	-0.020883	0.002621	1.69e-15	63.4822	outlier
Dataset 2	25(OH)D level	Metabolic syndrome	rs10277163	7	21569089	SP4;DNAH11	G	A	-0.014218	0.002236	2.08e-10	40.4328
Dataset 2	25(OH)D level	Metabolic syndrome	rs1048365	7	100804430	AP1S1	T	C	-0.015478	0.002744	1.74e-08	31.8172	outlier
Dataset 2	25(OH)D level	Metabolic syndrome	rs1011468	7	104613791	LHFPL3-AS2;LINC01004	A	G	-0.013795	0.001946	1.42e-12	50.2525	outlier
Dataset 2	25(OH)D level	Metabolic syndrome	rs10231102	7	133573310	EXOC4	A	G	-0.011039	0.001992	3.08e-08	30.7101
Dataset 2	25(OH)D level	Metabolic syndrome	rs804280	8	11612698	GATA4	A	C	0.013033	0.001978	4.61e-11	43.4146	outlier
Dataset 2	25(OH)D level	Metabolic syndrome	rs7834679	8	25889267	EBF2	T	C	0.013779	0.002232	6.94e-10	38.1107
Dataset 2	25(OH)D level	Metabolic syndrome	rs7828742	8	116960729	TRPS1;LINC00536	G	A	-0.02193	0.00199	3.4e-28	121.443	outlier
Dataset 2	25(OH)D level	Metabolic syndrome	rs13284054	9	107669073	ABCA1	C	T	0.01727	0.002998	8.6e-09	33.1834	outlier
Dataset 2	25(OH)D level	Metabolic syndrome	rs700065	9	125833669	RABGAP1	T	G	-0.016322	0.002828	8.07e-09	33.311	outlier
Dataset 2	25(OH)D level	Metabolic syndrome	rs635634	9	136155000	ABO;SURF6	T	C	-0.014952	0.002524	3.25e-09	35.0929
Dataset 2	25(OH)D level	Metabolic syndrome	rs2342812	10	82046208	MAT1A	G	A	-0.011949	0.001947	8.58e-10	37.6644
Dataset 2	25(OH)D level	Metabolic syndrome	rs2607863	10	88024443	GRID1	C	T	-0.024613	0.004298	1.05e-08	32.7941	outlier
Dataset 2	25(OH)D level	Metabolic syndrome	rs16913463	11	13953404	LINC02683;SPON1	C	T	-0.022299	0.003146	1.4e-12	50.2404
Dataset 2	25(OH)D level	Metabolic syndrome	rs10832236	11	14244452	SPON1	A	G	-0.015308	0.001934	2.59e-15	62.6504
Dataset 2	25(OH)D level	Metabolic syndrome	rs4757261	11	14669802	PDE3B	A	C	-0.068545	0.001965	1e-200	1216.82
Dataset 2	25(OH)D level	Metabolic syndrome	rs1792556	11	15244521	INSC	G	T	0.013335	0.001979	1.65e-11	45.404
Dataset 2	25(OH)D level	Metabolic syndrome	rs4757348	11	15686485	LOC102724957	G	A	0.012902	0.002194	4.23e-09	34.5813
Dataset 2	25(OH)D level	Metabolic syndrome	rs6592055	11	71053385	SHANK2;FLJ42102	G	A	-0.030608	0.003695	1.26e-16	68.6185
Dataset 2	25(OH)D level	Metabolic syndrome	rs4944042	11	71118788	FLJ42102	A	C	0.070551	0.002112	1e-200	1115.88	outlier
Dataset 2	25(OH)D level	Metabolic syndrome	rs1149605	11	76485216	GUCY2EP;TSKU	C	T	0.01928	0.002577	7.58e-14	55.9739	outlier
Dataset 2	25(OH)D level	Metabolic syndrome	rs518181	11	116772787	SIK3	A	C	0.021666	0.002039	2.4e-26	112.908	outlier
Dataset 2	25(OH)D level	Metabolic syndrome	rs12317268	12	21352541	SLCO1B1	G	A	-0.018528	0.002717	9.47e-12	46.5027
Dataset 2	25(OH)D level	Metabolic syndrome	rs10506110	12	33708552	SYT10;ALG10	C	A	0.011374	0.002037	2.43e-08	31.1777	outlier
Dataset 2	25(OH)D level	Metabolic syndrome	rs10859995	12	96375682	HAL	C	T	-0.039396	0.001971	7.56e-89	399.513
Dataset 2	25(OH)D level	Metabolic syndrome	rs7314285	12	111522026	CUX2	G	T	0.021685	0.003894	2.62e-08	31.0118
Dataset 2	25(OH)D level	Metabolic syndrome	rs12865343	13	55692494	MIR1297;MIR5007	T	C	-0.011906	0.002153	3.28e-08	30.5804
Dataset 2	25(OH)D level	Metabolic syndrome	rs12883378	14	29824131	LINC01551;PRKD1	A	G	-0.011192	0.00202	3.09e-08	30.6982	outlier
Dataset 2	25(OH)D level	Metabolic syndrome	rs11622731	14	39576570	SEC23A-AS1;GEMIN2	A	G	0.032495	0.003123	2.56e-25	108.265
Dataset 2	25(OH)D level	Metabolic syndrome	rs4906356	14	104138701	KLC1	T	C	-0.012712	0.002094	1.31e-09	36.8531	outlier
Dataset 2	25(OH)D level	Metabolic syndrome	rs17651741	15	38869666	RASGRP1;LINC02694	A	G	-0.013446	0.002465	4.98e-08	29.7545	outlier
Dataset 2	25(OH)D level	Metabolic syndrome	rs8042174	15	58685970	AQP9;LIPC	C	T	0.019611	0.003207	9.89e-10	37.394	outlier
Dataset 2	25(OH)D level	Metabolic syndrome	rs261333	15	58727279	LIPC-AS1	C	T	0.012667	0.001959	1.05e-10	41.8099	outlier
Dataset 2	25(OH)D level	Metabolic syndrome	rs17765311	15	63789952	LINC02568;USP3	C	A	-0.01515	0.002047	1.43e-13	54.7759
Dataset 2	25(OH)D level	Metabolic syndrome	rs7178572	15	77747190	HMG20A	G	A	-0.01449	0.002151	1.7e-11	45.3791	outlier
Dataset 2	25(OH)D level	Metabolic syndrome	rs13335818	16	20359831	UMOD	T	C	-0.014383	0.002523	1.23e-08	32.4986
Dataset 2	25(OH)D level	Metabolic syndrome	rs4889603	16	30982225	SETD1A	G	A	0.011258	0.001988	1.52e-08	32.0693	outlier
Dataset 2	25(OH)D level	Metabolic syndrome	rs2909218	17	66464546	PRKAR1A	T	C	0.016894	0.002418	2.91e-12	48.8149
Dataset 2	25(OH)D level	Metabolic syndrome	rs8091117	18	28919794	DSG1	A	C	-0.024071	0.003943	1.06e-09	37.2679
Dataset 2	25(OH)D level	Metabolic syndrome	rs2037511	18	61366207	SERPINB3;SERPINB11	A	G	0.016025	0.002618	9.6e-10	37.4677
Dataset 2	25(OH)D level	Metabolic syndrome	rs2551857	19	11971416	ZNF439	A	G	-0.013274	0.002161	8.34e-10	37.7306
Dataset 2	25(OH)D level	Metabolic syndrome	rs16996148	19	19658472	CILP2;PBX4	T	G	0.029532	0.003529	6.2e-17	70.0297	outlier
Dataset 2	25(OH)D level	Metabolic syndrome	rs3814995	19	36342212	NPHS1	T	C	-0.014733	0.002109	2.97e-12	48.8011
Dataset 2	25(OH)D level	Metabolic syndrome	rs296381	19	48371102	CRX;SULT2A1	T	C	-0.055534	0.002626	3.38e-99	447.227
Dataset 2	25(OH)D level	Metabolic syndrome	rs1048328	19	51527364	KLK11	A	G	0.028256	0.003599	4.36e-15	61.6393
Dataset 2	25(OH)D level	Metabolic syndrome	rs6013891	20	52718966	BCAS1;CYP24A1	C	A	0.022929	0.003065	7.76e-14	55.9641
Dataset 2	25(OH)D level	Metabolic syndrome	rs17217119	20	52742590	BCAS1;CYP24A1	G	A	-0.036698	0.002451	1.18e-50	224.181
Dataset 2	25(OH)D level	Metabolic syndrome	rs17274750	21	16353809	NRIP1	C	A	-0.024861	0.003289	4.22e-14	57.1359
Dataset 2	25(OH)D level	Metabolic syndrome	rs5753338	22	31227901	OSBP2	C	T	-0.011084	0.001952	1.4e-08	32.2428
Dataset 2	25(OH)D level	Metabolic syndrome	rs5758175	22	41403698	RBX1;SNORD140	A	G	0.011018	0.001968	2.23e-08	31.3441
Dataset 2	25(OH)D level	Waist circumference	rs1123571	1	2326009	RER1	A	G	-0.011529	0.001957	3.92e-09	34.7058
Dataset 2	25(OH)D level	Waist circumference	rs11203339	1	17560972	PADI1	T	C	-0.020082	0.002047	1.1e-22	96.245
Dataset 2	25(OH)D level	Waist circumference	rs7519574	1	34726552	C1orf94;MIR552	A	G	0.016991	0.002536	2.17e-11	44.8889
Dataset 2	25(OH)D level	Waist circumference	rs12037657	1	41764175	SCMH1;FOXO6	T	C	0.013936	0.002334	2.41e-09	35.6512
Dataset 2	25(OH)D level	Waist circumference	rs2131925	1	63025942	DOCK7	T	G	-0.021225	0.002029	1.36e-25	109.429
Dataset 2	25(OH)D level	Waist circumference	rs7528419	1	109817192	CELSR2	G	A	0.019031	0.002321	2.56e-16	67.2315
Dataset 2	25(OH)D level	Waist circumference	rs12122629	1	152074116	TCHHL1;TCHH	C	A	0.074671	0.004849	1.85e-53	237.137
Dataset 2	25(OH)D level	Waist circumference	rs9050	1	152079314	TCHH	A	C	0.035679	0.003918	9.04e-20	82.9271
Dataset 2	25(OH)D level	Waist circumference	rs12239114	1	155322142	ASH1L	A	G	0.016791	0.002214	3.51e-14	57.5172
Dataset 2	25(OH)D level	Waist circumference	rs1410589	1	179518260	AXDND1	G	A	0.012088	0.002192	3.57e-08	30.4108
Dataset 2	25(OH)D level	Waist circumference	rs867772	1	220972343	45717	G	A	-0.013838	0.002091	3.75e-11	43.7964
Dataset 2	25(OH)D level	Waist circumference	rs4846914	1	230295691	GALNT2	A	G	0.011765	0.001996	3.86e-09	34.7426
Dataset 2	25(OH)D level	Waist circumference	rs4635554	2	21389659	TDRD15;LINC01822	G	T	-0.012711	0.002057	6.63e-10	38.1848
Dataset 2	25(OH)D level	Waist circumference	rs1260326	2	27730940	GCKR	C	T	0.017592	0.001992	1.09e-18	77.9923
Dataset 2	25(OH)D level	Waist circumference	rs1800440	2	38298139	CYP1B1	C	T	-0.014006	0.002498	2.1e-08	31.4372
Dataset 2	25(OH)D level	Waist circumference	rs2539979	2	63200294	EHBP1	G	A	-0.014075	0.002486	1.53e-08	32.0549
Dataset 2	25(OH)D level	Waist circumference	rs6542992	2	101439596	NPAS2	T	G	-0.01634	0.002573	2.2e-10	40.3297
Dataset 2	25(OH)D level	Waist circumference	rs7569755	2	118648261	LOC107985939;CCDC93	A	G	0.013923	0.002142	8.34e-11	42.25
Dataset 2	25(OH)D level	Waist circumference	rs1047891	2	211540507	CPS1	A	C	-0.014168	0.002088	1.19e-11	46.0422
Dataset 2	25(OH)D level	Waist circumference	rs17863792	2	234625126	UGT1A10;UGT1A5;UGT1A6;UGT1A7;UGT1A8;UGT1A9	A	G	-0.04406	0.003497	2.28e-36	158.744
Dataset 2	25(OH)D level	Waist circumference	rs9827021	3	49514764	DAG1	A	C	-0.012367	0.00211	4.71e-09	34.3529
Dataset 2	25(OH)D level	Waist circumference	rs2044725	3	85645873	CADM2	T	C	-0.017478	0.002044	1.3e-17	73.1176
Dataset 2	25(OH)D level	Waist circumference	rs7640441	3	125118082	ZNF148;SNX4	A	C	0.013242	0.002293	7.88e-09	33.3502
Dataset 2	25(OH)D level	Waist circumference	rs6773343	3	141825598	TFDP2	T	C	0.01268	0.002171	5.37e-09	34.1129
Dataset 2	25(OH)D level	Waist circumference	rs899631	4	57749363	SPINK2;REST	T	G	-0.011023	0.001984	2.83e-08	30.8686
Dataset 2	25(OH)D level	Waist circumference	rs6817250	4	70088601	LOC105377267;UGT2B28	T	C	0.022399	0.001934	5.68e-31	134.136
Dataset 2	25(OH)D level	Waist circumference	rs12511966	4	72324908	SLC4A4	T	C	-0.019772	0.002655	1e-13	55.459
Dataset 2	25(OH)D level	Waist circumference	rs4694423	4	72554159	SLC4A4;GC	A	C	-0.097279	0.001966	1e-200	2448.34
Dataset 2	25(OH)D level	Waist circumference	rs7675387	4	72921718	NPFFR2	T	G	0.0334	0.002036	1.89e-60	269.115
Dataset 2	25(OH)D level	Waist circumference	rs7691791	4	88286409	HSD17B11	T	C	-0.014182	0.002112	1.94e-11	45.0907
Dataset 2	25(OH)D level	Waist circumference	rs1789882	4	100235053	ADH1B	G	A	-0.016142	0.002555	2.74e-10	39.9147
Dataset 2	25(OH)D level	Waist circumference	rs17028965	4	100322106	ADH1C;ADH7	T	C	0.016959	0.003025	2.11e-08	31.4304
Dataset 2	25(OH)D level	Waist circumference	rs986649	5	118668050	TNFAIP8	G	A	0.012541	0.002087	1.93e-09	36.1093
Dataset 2	25(OH)D level	Waist circumference	rs463245	5	143898188	KCTD16;PRELID2	C	T	-0.011296	0.001994	1.51e-08	32.0922
Dataset 2	25(OH)D level	Waist circumference	rs1820074	5	148054452	HTR4;ADRB2	C	T	0.011268	0.001967	1.05e-08	32.8159
Dataset 2	25(OH)D level	Waist circumference	rs12196316	6	22757900	LOC105374972;NRSN1	C	T	-0.01242	0.00213	5.68e-09	34.0004
Dataset 2	25(OH)D level	Waist circumference	rs9476310	6	57767576	PRIM2;GUSBP4	T	C	0.011133	0.001948	1.13e-08	32.6623
Dataset 2	25(OH)D level	Waist circumference	rs942380	6	121854778	GJA1;HSF2	G	A	0.011434	0.001981	8.1e-09	33.314
Dataset 2	25(OH)D level	Waist circumference	rs2245133	6	131931092	MED23	C	T	-0.020883	0.002621	1.69e-15	63.4822
Dataset 2	25(OH)D level	Waist circumference	rs10277163	7	21569089	SP4;DNAH11	G	A	-0.014218	0.002236	2.08e-10	40.4328
Dataset 2	25(OH)D level	Waist circumference	rs1048365	7	100804430	AP1S1	T	C	-0.015478	0.002744	1.74e-08	31.8172
Dataset 2	25(OH)D level	Waist circumference	rs1011468	7	104613791	LHFPL3-AS2;LINC01004	A	G	-0.013795	0.001946	1.42e-12	50.2525
Dataset 2	25(OH)D level	Waist circumference	rs10231102	7	133573310	EXOC4	A	G	-0.011039	0.001992	3.08e-08	30.7101
Dataset 2	25(OH)D level	Waist circumference	rs804280	8	11612698	GATA4	A	C	0.013033	0.001978	4.61e-11	43.4146
Dataset 2	25(OH)D level	Waist circumference	rs7834679	8	25889267	EBF2	T	C	0.013779	0.002232	6.94e-10	38.1107
Dataset 2	25(OH)D level	Waist circumference	rs7828742	8	116960729	TRPS1;LINC00536	G	A	-0.02193	0.00199	3.4e-28	121.443
Dataset 2	25(OH)D level	Waist circumference	rs13284054	9	107669073	ABCA1	C	T	0.01727	0.002998	8.6e-09	33.1834
Dataset 2	25(OH)D level	Waist circumference	rs700065	9	125833669	RABGAP1	T	G	-0.016322	0.002828	8.07e-09	33.311
Dataset 2	25(OH)D level	Waist circumference	rs635634	9	136155000	ABO;SURF6	T	C	-0.014952	0.002524	3.25e-09	35.0929
Dataset 2	25(OH)D level	Waist circumference	rs2342812	10	82046208	MAT1A	G	A	-0.011949	0.001947	8.58e-10	37.6644
Dataset 2	25(OH)D level	Waist circumference	rs2607863	10	88024443	GRID1	C	T	-0.024613	0.004298	1.05e-08	32.7941
Dataset 2	25(OH)D level	Waist circumference	rs1819084	11	13996155	SPON1	A	C	-0.017229	0.002247	1.82e-14	58.7914
Dataset 2	25(OH)D level	Waist circumference	rs10832218	11	14181174	SPON1	C	T	-0.034215	0.002912	7.67e-32	138.054
Dataset 2	25(OH)D level	Waist circumference	rs4757261	11	14669802	PDE3B	A	C	-0.068545	0.001965	1e-200	1216.82
Dataset 2	25(OH)D level	Waist circumference	rs4757348	11	15686485	LOC102724957	G	A	0.012902	0.002194	4.23e-09	34.5813
Dataset 2	25(OH)D level	Waist circumference	rs6592055	11	71053385	SHANK2;FLJ42102	G	A	-0.030608	0.003695	1.26e-16	68.6185
Dataset 2	25(OH)D level	Waist circumference	rs4944042	11	71118788	FLJ42102	A	C	0.070551	0.002112	1e-200	1115.88
Dataset 2	25(OH)D level	Waist circumference	rs1149605	11	76485216	GUCY2EP;TSKU	C	T	0.01928	0.002577	7.58e-14	55.9739
Dataset 2	25(OH)D level	Waist circumference	rs480823	11	116525730	LINC02702	C	T	-0.02693	0.003656	1.83e-13	54.2576
Dataset 2	25(OH)D level	Waist circumference	rs12285095	11	116658031	ZPR1	G	T	-0.046131	0.003975	4.16e-31	134.683
Dataset 2	25(OH)D level	Waist circumference	rs12317268	12	21352541	SLCO1B1	G	A	-0.018528	0.002717	9.47e-12	46.5027
Dataset 2	25(OH)D level	Waist circumference	rs10771090	12	24588749	SOX5	G	A	-0.010681	0.00195	4.38e-08	30.0023
Dataset 2	25(OH)D level	Waist circumference	rs10785514	12	38573689	NONE;ALG10B	C	T	0.011315	0.001982	1.17e-08	32.5913
Dataset 2	25(OH)D level	Waist circumference	rs10859995	12	96375682	HAL	C	T	-0.039396	0.001971	7.56e-89	399.513
Dataset 2	25(OH)D level	Waist circumference	rs7314285	12	111522026	CUX2	G	T	0.021685	0.003894	2.62e-08	31.0118
Dataset 2	25(OH)D level	Waist circumference	rs9569235	13	55794226	MIR5007;PRR20B	C	A	-0.012727	0.002189	6.24e-09	33.8034
Dataset 2	25(OH)D level	Waist circumference	rs17114765	14	29823826	LINC01551;PRKD1	G	T	-0.011604	0.002052	1.61e-08	31.9787
Dataset 2	25(OH)D level	Waist circumference	rs11622731	14	39576570	SEC23A-AS1;GEMIN2	A	G	0.032495	0.003123	2.56e-25	108.265
Dataset 2	25(OH)D level	Waist circumference	rs4906356	14	104138701	KLC1	T	C	-0.012712	0.002094	1.31e-09	36.8531
Dataset 2	25(OH)D level	Waist circumference	rs17651741	15	38869666	RASGRP1;LINC02694	A	G	-0.013446	0.002465	4.98e-08	29.7545
Dataset 2	25(OH)D level	Waist circumference	rs1532085	15	58683366	AQP9;LIPC	G	A	0.021829	0.002003	1.27e-27	118.77
Dataset 2	25(OH)D level	Waist circumference	rs1800588	15	58723675	LIPC	T	C	-0.029769	0.002366	2.98e-36	158.307
Dataset 2	25(OH)D level	Waist circumference	rs13379670	15	64068284	HERC1	C	T	-0.014193	0.002577	3.74e-08	30.3333
Dataset 2	25(OH)D level	Waist circumference	rs7178572	15	77747190	HMG20A	G	A	-0.01449	0.002151	1.7e-11	45.3791
Dataset 2	25(OH)D level	Waist circumference	rs13335818	16	20359831	UMOD	T	C	-0.014383	0.002523	1.23e-08	32.4986	outlier
Dataset 2	25(OH)D level	Waist circumference	rs4889603	16	30982225	SETD1A	G	A	0.011258	0.001988	1.52e-08	32.0693	outlier
Dataset 2	25(OH)D level	Waist circumference	rs1800775	16	56995236	CETP	A	C	-0.016619	0.00195	1.64e-17	72.6341
Dataset 2	25(OH)D level	Waist circumference	rs2909218	17	66464546	PRKAR1A	T	C	0.016894	0.002418	2.91e-12	48.8149
Dataset 2	25(OH)D level	Waist circumference	rs8091117	18	28919794	DSG1	A	C	-0.024071	0.003943	1.06e-09	37.2679
Dataset 2	25(OH)D level	Waist circumference	rs2037511	18	61366207	SERPINB3;SERPINB11	A	G	0.016025	0.002618	9.6e-10	37.4677
Dataset 2	25(OH)D level	Waist circumference	rs2228671	19	11210912	LDLR	T	C	0.019132	0.002945	8.46e-11	42.2037
Dataset 2	25(OH)D level	Waist circumference	rs11671713	19	11938262	ZNF440	G	A	-0.011427	0.002015	1.45e-08	32.1599
Dataset 2	25(OH)D level	Waist circumference	rs10401969	19	19407718	SUGP1	C	T	0.030542	0.003646	5.76e-17	70.1716
Dataset 2	25(OH)D level	Waist circumference	rs3814995	19	36342212	NPHS1	T	C	-0.014733	0.002109	2.97e-12	48.8011
Dataset 2	25(OH)D level	Waist circumference	rs4420638	19	45422946	APOC1	G	A	-0.014643	0.002494	4.45e-09	34.4721
Dataset 2	25(OH)D level	Waist circumference	rs296381	19	48371102	CRX;SULT2A1	T	C	-0.055534	0.002626	3.38e-99	447.227
Dataset 2	25(OH)D level	Waist circumference	rs1048328	19	51527364	KLK11	A	G	0.028256	0.003599	4.36e-15	61.6393
Dataset 2	25(OH)D level	Waist circumference	rs6013891	20	52718966	BCAS1;CYP24A1	C	A	0.022929	0.003065	7.76e-14	55.9641
Dataset 2	25(OH)D level	Waist circumference	rs17217119	20	52742590	BCAS1;CYP24A1	G	A	-0.036698	0.002451	1.18e-50	224.181
Dataset 2	25(OH)D level	Waist circumference	rs17274750	21	16353809	NRIP1	C	A	-0.024861	0.003289	4.22e-14	57.1359
Dataset 2	25(OH)D level	Waist circumference	rs3788428	22	31537533	PLA2G3;MIR3928	G	A	0.025109	0.003868	8.77e-11	42.1392
Dataset 2	25(OH)D level	Waist circumference	rs5758175	22	41403698	RBX1;SNORD140	A	G	0.011018	0.001968	2.23e-08	31.3441
Dataset 2	25(OH)D level	BMI	rs1123571	1	2326009	RER1	A	G	-0.011529	0.001957	3.92e-09	34.7058
Dataset 2	25(OH)D level	BMI	rs11203339	1	17560972	PADI1	T	C	-0.020082	0.002047	1.1e-22	96.245
Dataset 2	25(OH)D level	BMI	rs7519574	1	34726552	C1orf94;MIR552	A	G	0.016991	0.002536	2.17e-11	44.8889
Dataset 2	25(OH)D level	BMI	rs12037657	1	41764175	SCMH1;FOXO6	T	C	0.013936	0.002334	2.41e-09	35.6512
Dataset 2	25(OH)D level	BMI	rs2131925	1	63025942	DOCK7	T	G	-0.021225	0.002029	1.36e-25	109.429
Dataset 2	25(OH)D level	BMI	rs7528419	1	109817192	CELSR2	G	A	0.019031	0.002321	2.56e-16	67.2315
Dataset 2	25(OH)D level	BMI	rs12122629	1	152074116	TCHHL1;TCHH	C	A	0.074671	0.004849	1.85e-53	237.137
Dataset 2	25(OH)D level	BMI	rs9050	1	152079314	TCHH	A	C	0.035679	0.003918	9.04e-20	82.9271
Dataset 2	25(OH)D level	BMI	rs12239114	1	155322142	ASH1L	A	G	0.016791	0.002214	3.51e-14	57.5172
Dataset 2	25(OH)D level	BMI	rs1410589	1	179518260	AXDND1	G	A	0.012088	0.002192	3.57e-08	30.4108
Dataset 2	25(OH)D level	BMI	rs867772	1	220972343	45717	G	A	-0.013838	0.002091	3.75e-11	43.7964
Dataset 2	25(OH)D level	BMI	rs4846914	1	230295691	GALNT2	A	G	0.011765	0.001996	3.86e-09	34.7426
Dataset 2	25(OH)D level	BMI	rs4635554	2	21389659	TDRD15;LINC01822	G	T	-0.012711	0.002057	6.63e-10	38.1848
Dataset 2	25(OH)D level	BMI	rs1260326	2	27730940	GCKR	C	T	0.017592	0.001992	1.09e-18	77.9923	outlier
Dataset 2	25(OH)D level	BMI	rs1800440	2	38298139	CYP1B1	C	T	-0.014006	0.002498	2.1e-08	31.4372
Dataset 2	25(OH)D level	BMI	rs2539979	2	63200294	EHBP1	G	A	-0.014075	0.002486	1.53e-08	32.0549
Dataset 2	25(OH)D level	BMI	rs6542992	2	101439596	NPAS2	T	G	-0.01634	0.002573	2.2e-10	40.3297
Dataset 2	25(OH)D level	BMI	rs7569755	2	118648261	LOC107985939;CCDC93	A	G	0.013923	0.002142	8.34e-11	42.25
Dataset 2	25(OH)D level	BMI	rs1047891	2	211540507	CPS1	A	C	-0.014168	0.002088	1.19e-11	46.0422	outlier
Dataset 2	25(OH)D level	BMI	rs17863792	2	234625126	UGT1A10;UGT1A5;UGT1A6;UGT1A7;UGT1A8;UGT1A9	A	G	-0.04406	0.003497	2.28e-36	158.744
Dataset 2	25(OH)D level	BMI	rs9827021	3	49514764	DAG1	A	C	-0.012367	0.00211	4.71e-09	34.3529
Dataset 2	25(OH)D level	BMI	rs2044725	3	85645873	CADM2	T	C	-0.017478	0.002044	1.3e-17	73.1176
Dataset 2	25(OH)D level	BMI	rs7640441	3	125118082	ZNF148;SNX4	A	C	0.013242	0.002293	7.88e-09	33.3502
Dataset 2	25(OH)D level	BMI	rs6773343	3	141825598	TFDP2	T	C	0.01268	0.002171	5.37e-09	34.1129
Dataset 2	25(OH)D level	BMI	rs4364259	4	15892159	CD38;FGFBP1	A	G	0.015798	0.002422	7.14e-11	42.5457
Dataset 2	25(OH)D level	BMI	rs899631	4	57749363	SPINK2;REST	T	G	-0.011023	0.001984	2.83e-08	30.8686
Dataset 2	25(OH)D level	BMI	rs6817250	4	70088601	LOC105377267;UGT2B28	T	C	0.022399	0.001934	5.68e-31	134.136
Dataset 2	25(OH)D level	BMI	rs12511966	4	72324908	SLC4A4	T	C	-0.019772	0.002655	1e-13	55.459
Dataset 2	25(OH)D level	BMI	rs4694423	4	72554159	SLC4A4;GC	A	C	-0.097279	0.001966	1e-200	2448.34
Dataset 2	25(OH)D level	BMI	rs7675387	4	72921718	NPFFR2	T	G	0.0334	0.002036	1.89e-60	269.115
Dataset 2	25(OH)D level	BMI	rs7691791	4	88286409	HSD17B11	T	C	-0.014182	0.002112	1.94e-11	45.0907
Dataset 2	25(OH)D level	BMI	rs1789882	4	100235053	ADH1B	G	A	-0.016142	0.002555	2.74e-10	39.9147
Dataset 2	25(OH)D level	BMI	rs2851294	4	100313019	ADH1C;ADH7	C	T	-0.016896	0.003012	2.09e-08	31.4672
Dataset 2	25(OH)D level	BMI	rs986649	5	118668050	TNFAIP8	G	A	0.012541	0.002087	1.93e-09	36.1093
Dataset 2	25(OH)D level	BMI	rs463245	5	143898188	KCTD16;PRELID2	C	T	-0.011296	0.001994	1.51e-08	32.0922
Dataset 2	25(OH)D level	BMI	rs1820074	5	148054452	HTR4;ADRB2	C	T	0.011268	0.001967	1.05e-08	32.8159
Dataset 2	25(OH)D level	BMI	rs12196316	6	22757900	LOC105374972;NRSN1	C	T	-0.01242	0.00213	5.68e-09	34.0004
Dataset 2	25(OH)D level	BMI	rs9476310	6	57767576	PRIM2;GUSBP4	T	C	0.011133	0.001948	1.13e-08	32.6623
Dataset 2	25(OH)D level	BMI	rs942380	6	121854778	GJA1;HSF2	G	A	0.011434	0.001981	8.1e-09	33.314
Dataset 2	25(OH)D level	BMI	rs2245133	6	131931092	MED23	C	T	-0.020883	0.002621	1.69e-15	63.4822	outlier
Dataset 2	25(OH)D level	BMI	rs10277163	7	21569089	SP4;DNAH11	G	A	-0.014218	0.002236	2.08e-10	40.4328
Dataset 2	25(OH)D level	BMI	rs1048365	7	100804430	AP1S1	T	C	-0.015478	0.002744	1.74e-08	31.8172
Dataset 2	25(OH)D level	BMI	rs1011468	7	104613791	LHFPL3-AS2;LINC01004	A	G	-0.013795	0.001946	1.42e-12	50.2525
Dataset 2	25(OH)D level	BMI	rs10231102	7	133573310	EXOC4	A	G	-0.011039	0.001992	3.08e-08	30.7101
Dataset 2	25(OH)D level	BMI	rs804280	8	11612698	GATA4	A	C	0.013033	0.001978	4.61e-11	43.4146
Dataset 2	25(OH)D level	BMI	rs7834679	8	25889267	EBF2	T	C	0.013779	0.002232	6.94e-10	38.1107
Dataset 2	25(OH)D level	BMI	rs7828742	8	116960729	TRPS1;LINC00536	G	A	-0.02193	0.00199	3.4e-28	121.443
Dataset 2	25(OH)D level	BMI	rs13284054	9	107669073	ABCA1	C	T	0.01727	0.002998	8.6e-09	33.1834
Dataset 2	25(OH)D level	BMI	rs700065	9	125833669	RABGAP1	T	G	-0.016322	0.002828	8.07e-09	33.311
Dataset 2	25(OH)D level	BMI	rs635634	9	136155000	ABO;SURF6	T	C	-0.014952	0.002524	3.25e-09	35.0929
Dataset 2	25(OH)D level	BMI	rs2342812	10	82046208	MAT1A	G	A	-0.011949	0.001947	8.58e-10	37.6644
Dataset 2	25(OH)D level	BMI	rs2607863	10	88024443	GRID1	C	T	-0.024613	0.004298	1.05e-08	32.7941
Dataset 2	25(OH)D level	BMI	rs1819084	11	13996155	SPON1	A	C	-0.017229	0.002247	1.82e-14	58.7914
Dataset 2	25(OH)D level	BMI	rs10832218	11	14181174	SPON1	C	T	-0.034215	0.002912	7.67e-32	138.054
Dataset 2	25(OH)D level	BMI	rs4757261	11	14669802	PDE3B	A	C	-0.068545	0.001965	1e-200	1216.82
Dataset 2	25(OH)D level	BMI	rs4757348	11	15686485	LOC102724957	G	A	0.012902	0.002194	4.23e-09	34.5813
Dataset 2	25(OH)D level	BMI	rs6592055	11	71053385	SHANK2;FLJ42102	G	A	-0.030608	0.003695	1.26e-16	68.6185
Dataset 2	25(OH)D level	BMI	rs4944042	11	71118788	FLJ42102	A	C	0.070551	0.002112	1e-200	1115.88
Dataset 2	25(OH)D level	BMI	rs1149605	11	76485216	GUCY2EP;TSKU	C	T	0.01928	0.002577	7.58e-14	55.9739
Dataset 2	25(OH)D level	BMI	rs480823	11	116525730	LINC02702	C	T	-0.02693	0.003656	1.83e-13	54.2576
Dataset 2	25(OH)D level	BMI	rs12285095	11	116658031	ZPR1	G	T	-0.046131	0.003975	4.16e-31	134.683
Dataset 2	25(OH)D level	BMI	rs12317268	12	21352541	SLCO1B1	G	A	-0.018528	0.002717	9.47e-12	46.5027
Dataset 2	25(OH)D level	BMI	rs10771090	12	24588749	SOX5	G	A	-0.010681	0.00195	4.38e-08	30.0023
Dataset 2	25(OH)D level	BMI	rs10785514	12	38573689	NONE;ALG10B	C	T	0.011315	0.001982	1.17e-08	32.5913
Dataset 2	25(OH)D level	BMI	rs10859995	12	96375682	HAL	C	T	-0.039396	0.001971	7.56e-89	399.513
Dataset 2	25(OH)D level	BMI	rs7314285	12	111522026	CUX2	G	T	0.021685	0.003894	2.62e-08	31.0118
Dataset 2	25(OH)D level	BMI	rs9569235	13	55794226	MIR5007;PRR20B	C	A	-0.012727	0.002189	6.24e-09	33.8034
Dataset 2	25(OH)D level	BMI	rs17114765	14	29823826	LINC01551;PRKD1	G	T	-0.011604	0.002052	1.61e-08	31.9787
Dataset 2	25(OH)D level	BMI	rs11622731	14	39576570	SEC23A-AS1;GEMIN2	A	G	0.032495	0.003123	2.56e-25	108.265
Dataset 2	25(OH)D level	BMI	rs4906356	14	104138701	KLC1	T	C	-0.012712	0.002094	1.31e-09	36.8531
Dataset 2	25(OH)D level	BMI	rs17651741	15	38869666	RASGRP1;LINC02694	A	G	-0.013446	0.002465	4.98e-08	29.7545
Dataset 2	25(OH)D level	BMI	rs1532085	15	58683366	AQP9;LIPC	G	A	0.021829	0.002003	1.27e-27	118.77
Dataset 2	25(OH)D level	BMI	rs1800588	15	58723675	LIPC	T	C	-0.029769	0.002366	2.98e-36	158.307
Dataset 2	25(OH)D level	BMI	rs13379670	15	64068284	HERC1	C	T	-0.014193	0.002577	3.74e-08	30.3333
Dataset 2	25(OH)D level	BMI	rs7178572	15	77747190	HMG20A	G	A	-0.01449	0.002151	1.7e-11	45.3791
Dataset 2	25(OH)D level	BMI	rs13335818	16	20359831	UMOD	T	C	-0.014383	0.002523	1.23e-08	32.4986
Dataset 2	25(OH)D level	BMI	rs4889603	16	30982225	SETD1A	G	A	0.011258	0.001988	1.52e-08	32.0693	outlier
Dataset 2	25(OH)D level	BMI	rs1800775	16	56995236	CETP	A	C	-0.016619	0.00195	1.64e-17	72.6341
Dataset 2	25(OH)D level	BMI	rs2909218	17	66464546	PRKAR1A	T	C	0.016894	0.002418	2.91e-12	48.8149
Dataset 2	25(OH)D level	BMI	rs8091117	18	28919794	DSG1	A	C	-0.024071	0.003943	1.06e-09	37.2679
Dataset 2	25(OH)D level	BMI	rs2037511	18	61366207	SERPINB3;SERPINB11	A	G	0.016025	0.002618	9.6e-10	37.4677
Dataset 2	25(OH)D level	BMI	rs2228671	19	11210912	LDLR	T	C	0.019132	0.002945	8.46e-11	42.2037
Dataset 2	25(OH)D level	BMI	rs11671713	19	11938262	ZNF440	G	A	-0.011427	0.002015	1.45e-08	32.1599
Dataset 2	25(OH)D level	BMI	rs10401969	19	19407718	SUGP1	C	T	0.030542	0.003646	5.76e-17	70.1716
Dataset 2	25(OH)D level	BMI	rs3814995	19	36342212	NPHS1	T	C	-0.014733	0.002109	2.97e-12	48.8011
Dataset 2	25(OH)D level	BMI	rs4420638	19	45422946	APOC1	G	A	-0.014643	0.002494	4.45e-09	34.4721	outlier
Dataset 2	25(OH)D level	BMI	rs296381	19	48371102	CRX;SULT2A1	T	C	-0.055534	0.002626	3.38e-99	447.227
Dataset 2	25(OH)D level	BMI	rs1048328	19	51527364	KLK11	A	G	0.028256	0.003599	4.36e-15	61.6393
Dataset 2	25(OH)D level	BMI	rs6013891	20	52718966	BCAS1;CYP24A1	C	A	0.022929	0.003065	7.76e-14	55.9641
Dataset 2	25(OH)D level	BMI	rs17217119	20	52742590	BCAS1;CYP24A1	G	A	-0.036698	0.002451	1.18e-50	224.181
Dataset 2	25(OH)D level	BMI	rs17274750	21	16353809	NRIP1	C	A	-0.024861	0.003289	4.22e-14	57.1359
Dataset 2	25(OH)D level	BMI	rs3788428	22	31537533	PLA2G3;MIR3928	G	A	0.025109	0.003868	8.77e-11	42.1392
Dataset 2	25(OH)D level	BMI	rs5758175	22	41403698	RBX1;SNORD140	A	G	0.011018	0.001968	2.23e-08	31.3441
Dataset 2	25(OH)D level	TG	rs6698680	1	2329661	RER1	G	A	-0.011928	0.001947	9.21e-10	37.5321
Dataset 2	25(OH)D level	TG	rs35408430	1	17560195	PADI1	T	C	-0.020821	0.002044	2.42e-24	103.763
Dataset 2	25(OH)D level	TG	rs7519574	1	34726552	C1orf94;MIR552	A	G	0.016991	0.002536	2.17e-11	44.8889
Dataset 2	25(OH)D level	TG	rs72665698	1	41775589	SCMH1;FOXO6	G	T	0.013976	0.00233	2.06e-09	35.9794
Dataset 2	25(OH)D level	TG	rs2934744	1	63048045	DOCK7	A	C	-0.022405	0.002119	4.37e-26	111.796	outlier
Dataset 2	25(OH)D level	TG	rs7528419	1	109817192	CELSR2	G	A	0.019031	0.002321	2.56e-16	67.2315
Dataset 2	25(OH)D level	TG	rs12123821	1	152179152	RPTN;HRNR	T	C	0.074472	0.004583	2.52e-59	264.05
Dataset 2	25(OH)D level	TG	rs61816766	1	152319572	FLG-AS1	C	T	0.084408	0.005637	1.22e-50	224.218	outlier
Dataset 2	25(OH)D level	TG	rs10908469	1	155468732	ASH1L	C	A	0.016044	0.002187	2.3e-13	53.818
Dataset 2	25(OH)D level	TG	rs61747728	1	179526214	NPHS2	T	C	0.031656	0.005074	4.54e-10	38.9234
Dataset 2	25(OH)D level	TG	rs867772	1	220972343	45717	G	A	-0.013838	0.002091	3.75e-11	43.7964	outlier
Dataset 2	25(OH)D level	TG	rs10864726	1	230296153	GALNT2	T	C	0.011792	0.001996	3.59e-09	34.9023	outlier
Dataset 2	25(OH)D level	TG	rs4635554	2	21389659	TDRD15;LINC01822	G	T	-0.012711	0.002057	6.63e-10	38.1848	outlier
Dataset 2	25(OH)D level	TG	rs11127048	2	27752463	GCKR;C2orf16	A	G	0.018107	0.002038	6.69e-19	78.9377	outlier
Dataset 2	25(OH)D level	TG	rs1800440	2	38298139	CYP1B1	C	T	-0.014006	0.002498	2.1e-08	31.4372
Dataset 2	25(OH)D level	TG	rs13022972	2	58811748	LINC01122	G	A	-0.012662	0.002185	6.98e-09	33.5816
Dataset 2	25(OH)D level	TG	rs55886116	2	63068489	EHBP1	T	G	0.014479	0.002478	5.27e-09	34.1409
Dataset 2	25(OH)D level	TG	rs6724965	2	101440151	NPAS2	G	A	-0.016541	0.002573	1.33e-10	41.328
Dataset 2	25(OH)D level	TG	rs7569755	2	118648261	LOC107985939;CCDC93	A	G	0.013923	0.002142	8.34e-11	42.25
Dataset 2	25(OH)D level	TG	rs1047891	2	211540507	CPS1	A	C	-0.014168	0.002088	1.19e-11	46.0422	outlier
Dataset 2	25(OH)D level	TG	rs2011425	2	234627608	UGT1A4	G	T	-0.046356	0.00361	1.06e-37	164.891
Dataset 2	25(OH)D level	TG	rs6767355	3	49504095	NICN1;DAG1	C	T	-0.012896	0.002188	3.88e-09	34.7388
Dataset 2	25(OH)D level	TG	rs1551042	3	85630551	CADM2	C	A	-0.017381	0.002031	1.21e-17	73.2369
Dataset 2	25(OH)D level	TG	rs9859616	3	125149488	ZNF148;SNX4	A	G	0.013525	0.002292	3.72e-09	34.8213
Dataset 2	25(OH)D level	TG	rs6773343	3	141825598	TFDP2	T	C	0.01268	0.002171	5.37e-09	34.1129	outlier
Dataset 2	25(OH)D level	TG	rs73080940	4	3482296	DOK7	C	T	-0.018331	0.003135	5.15e-09	34.1899	outlier
Dataset 2	25(OH)D level	TG	rs4364259	4	15892159	CD38;FGFBP1	A	G	0.015798	0.002422	7.14e-11	42.5457
Dataset 2	25(OH)D level	TG	rs4616820	4	57745481	SPINK2;REST	T	C	-0.01104	0.001946	1.43e-08	32.1849
Dataset 2	25(OH)D level	TG	rs7439098	4	69933992	UGT2B7	A	G	-0.026848	0.001932	7.07e-44	193.112
Dataset 2	25(OH)D level	TG	rs13104531	4	72296239	SLC4A4	T	C	-0.01872	0.002634	1.23e-12	50.5103
Dataset 2	25(OH)D level	TG	rs28393895	4	72550963	SLC4A4;GC	C	T	0.073208	0.002061	1e-200	1261.71	outlier
Dataset 2	25(OH)D level	TG	rs72645665	4	72703145	GC;NPFFR2	A	G	-0.086778	0.002456	1e-200	1248.43	outlier
Dataset 2	25(OH)D level	TG	rs187245277	4	73092387	NPFFR2;ADAMTS3	A	G	-0.072217	0.009008	1.14e-15	64.272
Dataset 2	25(OH)D level	TG	rs7691791	4	88286409	HSD17B11	T	C	-0.014182	0.002112	1.94e-11	45.0907	outlier
Dataset 2	25(OH)D level	TG	rs116472025	4	99839056	EIF4E	A	G	0.037298	0.006045	7.02e-10	38.0696
Dataset 2	25(OH)D level	TG	rs1229984	4	100239319	ADH1B	C	T	-0.046854	0.006481	5.07e-13	52.2648	outlier
Dataset 2	25(OH)D level	TG	rs27774	5	87959033	LINC00461	A	G	-0.012072	0.002138	1.68e-08	31.8818
Dataset 2	25(OH)D level	TG	rs986649	5	118668050	TNFAIP8	G	A	0.012541	0.002087	1.93e-09	36.1093
Dataset 2	25(OH)D level	TG	rs466360	5	143898025	KCTD16;PRELID2	A	G	-0.011398	0.001996	1.16e-08	32.6089
Dataset 2	25(OH)D level	TG	rs7724488	5	148051895	HTR4;ADRB2	G	A	0.011689	0.001988	4.25e-09	34.5718
Dataset 2	25(OH)D level	TG	rs12196316	6	22757900	LOC105374972;NRSN1	C	T	-0.01242	0.00213	5.68e-09	34.0004
Dataset 2	25(OH)D level	TG	rs9476310	6	57767576	PRIM2;GUSBP4	T	C	0.011133	0.001948	1.13e-08	32.6623
Dataset 2	25(OH)D level	TG	rs942380	6	121854778	GJA1;HSF2	G	A	0.011434	0.001981	8.1e-09	33.314
Dataset 2	25(OH)D level	TG	rs3822868	6	131934986	MED23	G	A	0.021918	0.002745	1.48e-15	63.7554
Dataset 2	25(OH)D level	TG	rs10085881	7	21577960	SP4;DNAH11	C	T	-0.014073	0.002165	8.22e-11	42.253
Dataset 2	25(OH)D level	TG	rs13245123	7	63921261	YWHAEP1;ZNF680	A	C	0.01293	0.002218	5.71e-09	33.984
Dataset 2	25(OH)D level	TG	rs1011468	7	104613791	LHFPL3-AS2;LINC01004	A	G	-0.013795	0.001946	1.42e-12	50.2525
Dataset 2	25(OH)D level	TG	rs12674273	7	107268612	BCAP29;SLC26A4-AS1	A	G	-0.011199	0.001958	1.09e-08	32.714
Dataset 2	25(OH)D level	TG	rs6954700	7	133588739	EXOC4	A	G	-0.011159	0.002006	2.71e-08	30.9449
Dataset 2	25(OH)D level	TG	rs804280	8	11612698	GATA4	A	C	0.013033	0.001978	4.61e-11	43.4146	outlier
Dataset 2	25(OH)D level	TG	rs34726834	8	25889606	EBF2	T	C	0.013824	0.002239	6.9e-10	38.1206
Dataset 2	25(OH)D level	TG	rs7828742	8	116960729	TRPS1;LINC00536	G	A	-0.02193	0.00199	3.4e-28	121.443
Dataset 2	25(OH)D level	TG	rs13284054	9	107669073	ABCA1	C	T	0.01727	0.002998	8.6e-09	33.1834
Dataset 2	25(OH)D level	TG	rs373397810	9	125819377	RABGAP1	C	T	0.016002	0.002703	3.29e-09	35.0475
Dataset 2	25(OH)D level	TG	rs532436	9	136149830	ABO	A	G	-0.015051	0.002515	2.24e-09	35.8142	outlier
Dataset 2	25(OH)D level	TG	rs9423639	10	5538801	NET1;CALML5	T	C	-0.011997	0.002185	4.08e-08	30.1469
Dataset 2	25(OH)D level	TG	rs10887718	10	82042624	MAT1A	T	C	-0.012476	0.001946	1.5e-10	41.1022
Dataset 2	25(OH)D level	TG	rs77532868	10	88081438	GRID1	T	C	0.025802	0.00431	2.21e-09	35.8387
Dataset 2	25(OH)D level	TG	rs143488652	11	13508611	BTBD10;PTH	G	A	-0.053757	0.008243	7.19e-11	42.5304
Dataset 2	25(OH)D level	TG	rs543746207	11	14133656	SPON1	G	A	-0.290914	0.008415	1e-200	1195.15	outlier
Dataset 2	25(OH)D level	TG	rs138072379	11	14332994	RRAS2	T	C	0.042599	0.006897	6.77e-10	38.1486
Dataset 2	25(OH)D level	TG	rs55665837	11	14495049	COPB1	T	C	-0.059937	0.002009	1.66e-195	890.082	outlier
Dataset 2	25(OH)D level	TG	rs146128209	11	14683683	PDE3B	G	A	-0.047027	0.00377	1.13e-35	155.601
Dataset 2	25(OH)D level	TG	rs11500197	11	27707409	BDNF-AS	A	G	-0.012229	0.002227	4.09e-08	30.1538	outlier
Dataset 2	25(OH)D level	TG	rs7947929	11	65625191	CFL1	A	G	0.011346	0.002051	3.25e-08	30.6023
Dataset 2	25(OH)D level	TG	rs1792287	11	71057911	SHANK2;FLJ42102	G	A	0.0207	0.00219	3.51e-21	89.3413
Dataset 2	25(OH)D level	TG	rs4944885	11	71114075	SHANK2;FLJ42102	T	C	0.068563	0.002047	1e-200	1121.87	outlier
Dataset 2	25(OH)D level	TG	rs1149608	11	76494928	TSKU	T	C	0.018713	0.002554	2.45e-13	53.684	outlier
Dataset 2	25(OH)D level	TG	rs4520	11	116701535	APOC3	C	T	0.027893	0.002276	1.72e-34	150.192	outlier
Dataset 2	25(OH)D level	TG	rs11217815	11	120190262	POU2F3	A	G	-0.011737	0.001997	4.29e-09	34.5428
Dataset 2	25(OH)D level	TG	rs12317268	12	21352541	SLCO1B1	G	A	-0.018528	0.002717	9.47e-12	46.5027	outlier
Dataset 2	25(OH)D level	TG	rs10771090	12	24588749	SOX5	G	A	-0.010681	0.00195	4.38e-08	30.0023
Dataset 2	25(OH)D level	TG	rs9668081	12	38602911	NONE;ALG10B	T	C	0.0116	0.001988	5.49e-09	34.0473
Dataset 2	25(OH)D level	TG	rs10859995	12	96375682	HAL	C	T	-0.039396	0.001971	7.56e-89	399.513	outlier
Dataset 2	25(OH)D level	TG	rs7314285	12	111522026	CUX2	G	T	0.021685	0.003894	2.62e-08	31.0118
Dataset 2	25(OH)D level	TG	rs9569235	13	55794226	MIR5007;PRR20B	C	A	-0.012727	0.002189	6.24e-09	33.8034
Dataset 2	25(OH)D level	TG	rs2144530	14	39552484	SEC23A	T	C	-0.031755	0.002546	1.15e-35	155.563	outlier
Dataset 2	25(OH)D level	TG	rs11846838	14	104184737	ZFYVE21	A	G	-0.012996	0.002095	5.74e-10	38.4814	outlier
Dataset 2	25(OH)D level	TG	rs17651741	15	38869666	RASGRP1;LINC02694	A	G	-0.013446	0.002465	4.98e-08	29.7545
Dataset 2	25(OH)D level	TG	rs174418	15	58687603	AQP9;LIPC	C	T	0.021901	0.001987	3.2e-28	121.488	outlier
Dataset 2	25(OH)D level	TG	rs1800588	15	58723675	LIPC	T	C	-0.029769	0.002366	2.98e-36	158.307	outlier
Dataset 2	25(OH)D level	TG	rs4267257	15	64098137	HERC1	G	A	-0.014447	0.002595	2.65e-08	30.9942	outlier
Dataset 2	25(OH)D level	TG	rs7178572	15	77747190	HMG20A	G	A	-0.01449	0.002151	1.7e-11	45.3791
Dataset 2	25(OH)D level	TG	rs7205121	16	11908776	ZC3H7A;BCAR4	C	T	0.012764	0.002191	5.81e-09	33.9382
Dataset 2	25(OH)D level	TG	rs77924615	16	20392332	PDILT	A	G	-0.015792	0.002464	1.52e-10	41.0764
Dataset 2	25(OH)D level	TG	rs71383766	16	30930233	FBXL19-AS1	T	C	0.012569	0.002065	1.18e-09	37.0477	outlier
Dataset 2	25(OH)D level	TG	rs1800775	16	56995236	CETP	A	C	-0.016619	0.00195	1.64e-17	72.6341	outlier
Dataset 2	25(OH)D level	TG	rs11542462	16	82033810	SDR42E1	A	G	-0.0218	0.002875	3.56e-14	57.496
Dataset 2	25(OH)D level	TG	rs2909218	17	66464546	PRKAR1A	T	C	0.016894	0.002418	2.91e-12	48.8149
Dataset 2	25(OH)D level	TG	rs8091117	18	28919794	DSG1	A	C	-0.024071	0.003943	1.06e-09	37.2679
Dataset 2	25(OH)D level	TG	rs77960347	18	47109955	LIPG	G	A	-0.046521	0.008527	4.99e-08	29.765
Dataset 2	25(OH)D level	TG	rs2037511	18	61366207	SERPINB3;SERPINB11	A	G	0.016025	0.002618	9.6e-10	37.4677
Dataset 2	25(OH)D level	TG	rs73015021	19	11192915	SMARCA4;BM450697	G	A	0.023034	0.002983	1.21e-14	59.6255
Dataset 2	25(OH)D level	TG	rs12462826	19	11955767	ZNF440;ZNF439	A	G	-0.011799	0.002029	6.28e-09	33.8163
Dataset 2	25(OH)D level	TG	rs58542926	19	19379549	TM6SF2	T	C	0.032488	0.00367	9.14e-19	78.3635	outlier
Dataset 2	25(OH)D level	TG	rs3814995	19	36342212	NPHS1	T	C	-0.014733	0.002109	2.97e-12	48.8011
Dataset 2	25(OH)D level	TG	rs7246099	19	45436244	APOC1P1;APOC4	C	T	-0.014585	0.002381	9.27e-10	37.5227	outlier
Dataset 2	25(OH)D level	TG	rs112285002	19	48374320	SULT2A1	T	C	0.060321	0.002701	2.09e-110	498.756
Dataset 2	25(OH)D level	TG	rs1048328	19	51527364	KLK11	A	G	0.028256	0.003599	4.36e-15	61.6393
Dataset 2	25(OH)D level	TG	rs6013891	20	52718966	BCAS1;CYP24A1	C	A	0.022929	0.003065	7.76e-14	55.9641	outlier
Dataset 2	25(OH)D level	TG	rs35194449	20	52742047	BCAS1;CYP24A1	T	C	-0.037497	0.002451	8.62e-53	234.049	outlier
Dataset 2	25(OH)D level	TG	rs17274750	21	16353809	NRIP1	C	A	-0.024861	0.003289	4.22e-14	57.1359
Dataset 2	25(OH)D level	TG	rs3788428	22	31537533	PLA2G3;MIR3928	G	A	0.025109	0.003868	8.77e-11	42.1392
Dataset 2	25(OH)D level	TG	rs5995983	22	41402977	RBX1;SNORD140	A	G	0.011513	0.001958	4.19e-09	34.5742
Dataset 2	25(OH)D level	HDL	rs6698680	1	2329661	RER1	G	A	-0.011928	0.001947	9.21e-10	37.5321
Dataset 2	25(OH)D level	HDL	rs35408430	1	17560195	PADI1	T	C	-0.020821	0.002044	2.42e-24	103.763
Dataset 2	25(OH)D level	HDL	rs7519574	1	34726552	C1orf94;MIR552	A	G	0.016991	0.002536	2.17e-11	44.8889	outlier
Dataset 2	25(OH)D level	HDL	rs72665698	1	41775589	SCMH1;FOXO6	G	T	0.013976	0.00233	2.06e-09	35.9794
Dataset 2	25(OH)D level	HDL	rs2934744	1	63048045	DOCK7	A	C	-0.022405	0.002119	4.37e-26	111.796	outlier
Dataset 2	25(OH)D level	HDL	rs7528419	1	109817192	CELSR2	G	A	0.019031	0.002321	2.56e-16	67.2315	outlier
Dataset 2	25(OH)D level	HDL	rs12123821	1	152179152	RPTN;HRNR	T	C	0.074472	0.004583	2.52e-59	264.05	outlier
Dataset 2	25(OH)D level	HDL	rs61816766	1	152319572	FLG-AS1	C	T	0.084408	0.005637	1.22e-50	224.218
Dataset 2	25(OH)D level	HDL	rs10908469	1	155468732	ASH1L	C	A	0.016044	0.002187	2.3e-13	53.818
Dataset 2	25(OH)D level	HDL	rs61747728	1	179526214	NPHS2	T	C	0.031656	0.005074	4.54e-10	38.9234
Dataset 2	25(OH)D level	HDL	rs867772	1	220972343	45717	G	A	-0.013838	0.002091	3.75e-11	43.7964	outlier
Dataset 2	25(OH)D level	HDL	rs10864726	1	230296153	GALNT2	T	C	0.011792	0.001996	3.59e-09	34.9023	outlier
Dataset 2	25(OH)D level	HDL	rs4635554	2	21389659	TDRD15;LINC01822	G	T	-0.012711	0.002057	6.63e-10	38.1848	outlier
Dataset 2	25(OH)D level	HDL	rs11127048	2	27752463	GCKR;C2orf16	A	G	0.018107	0.002038	6.69e-19	78.9377	outlier
Dataset 2	25(OH)D level	HDL	rs1800440	2	38298139	CYP1B1	C	T	-0.014006	0.002498	2.1e-08	31.4372
Dataset 2	25(OH)D level	HDL	rs13022972	2	58811748	LINC01122	G	A	-0.012662	0.002185	6.98e-09	33.5816	outlier
Dataset 2	25(OH)D level	HDL	rs55886116	2	63068489	EHBP1	T	G	0.014479	0.002478	5.27e-09	34.1409
Dataset 2	25(OH)D level	HDL	rs6724965	2	101440151	NPAS2	G	A	-0.016541	0.002573	1.33e-10	41.328
Dataset 2	25(OH)D level	HDL	rs7569755	2	118648261	LOC107985939;CCDC93	A	G	0.013923	0.002142	8.34e-11	42.25
Dataset 2	25(OH)D level	HDL	rs1047891	2	211540507	CPS1	A	C	-0.014168	0.002088	1.19e-11	46.0422	outlier
Dataset 2	25(OH)D level	HDL	rs2011425	2	234627608	UGT1A4	G	T	-0.046356	0.00361	1.06e-37	164.891
Dataset 2	25(OH)D level	HDL	rs6767355	3	49504095	NICN1;DAG1	C	T	-0.012896	0.002188	3.88e-09	34.7388
Dataset 2	25(OH)D level	HDL	rs1551042	3	85630551	CADM2	C	A	-0.017381	0.002031	1.21e-17	73.2369	outlier
Dataset 2	25(OH)D level	HDL	rs9859616	3	125149488	ZNF148;SNX4	A	G	0.013525	0.002292	3.72e-09	34.8213	outlier
Dataset 2	25(OH)D level	HDL	rs6773343	3	141825598	TFDP2	T	C	0.01268	0.002171	5.37e-09	34.1129
Dataset 2	25(OH)D level	HDL	rs73080940	4	3482296	DOK7	C	T	-0.018331	0.003135	5.15e-09	34.1899	outlier
Dataset 2	25(OH)D level	HDL	rs4364259	4	15892159	CD38;FGFBP1	A	G	0.015798	0.002422	7.14e-11	42.5457
Dataset 2	25(OH)D level	HDL	rs4616820	4	57745481	SPINK2;REST	T	C	-0.01104	0.001946	1.43e-08	32.1849
Dataset 2	25(OH)D level	HDL	rs7439098	4	69933992	UGT2B7	A	G	-0.026848	0.001932	7.07e-44	193.112	outlier
Dataset 2	25(OH)D level	HDL	rs13104531	4	72296239	SLC4A4	T	C	-0.01872	0.002634	1.23e-12	50.5103
Dataset 2	25(OH)D level	HDL	rs28393895	4	72550963	SLC4A4;GC	C	T	0.073208	0.002061	1e-200	1261.71	outlier
Dataset 2	25(OH)D level	HDL	rs72645665	4	72703145	GC;NPFFR2	A	G	-0.086778	0.002456	1e-200	1248.43	outlier
Dataset 2	25(OH)D level	HDL	rs187245277	4	73092387	NPFFR2;ADAMTS3	A	G	-0.072217	0.009008	1.14e-15	64.272
Dataset 2	25(OH)D level	HDL	rs7691791	4	88286409	HSD17B11	T	C	-0.014182	0.002112	1.94e-11	45.0907	outlier
Dataset 2	25(OH)D level	HDL	rs116472025	4	99839056	EIF4E	A	G	0.037298	0.006045	7.02e-10	38.0696
Dataset 2	25(OH)D level	HDL	rs1229984	4	100239319	ADH1B	C	T	-0.046854	0.006481	5.07e-13	52.2648	outlier
Dataset 2	25(OH)D level	HDL	rs27774	5	87959033	LINC00461	A	G	-0.012072	0.002138	1.68e-08	31.8818	outlier
Dataset 2	25(OH)D level	HDL	rs986649	5	118668050	TNFAIP8	G	A	0.012541	0.002087	1.93e-09	36.1093	outlier
Dataset 2	25(OH)D level	HDL	rs466360	5	143898025	KCTD16;PRELID2	A	G	-0.011398	0.001996	1.16e-08	32.6089
Dataset 2	25(OH)D level	HDL	rs7724488	5	148051895	HTR4;ADRB2	G	A	0.011689	0.001988	4.25e-09	34.5718
[truncated: 2,042 more rows]

## Sheet: Table S2
Supplementary Table S2. Multivariable mendelian randomization analysis – instrument strength and heterogeneity test
Dataset	Outcome	Model 1				Model 2
		Exposure	Conditional F	Qstat	Qpval	Exposure	Conditional F	Qstat	Qpval
Dataset 1 (reverse direction)	25(OH)D level	Metabolic syndrome	27.8457	88.1458	0.125073	Metabolic syndrome	34.1496	88.8658	0.074348
		Skin color	86.894			Skin color	149.462
		Physical activity (Walking)	4.40528
	25(OH)D level	Waist circumference	16.5978	176.776	0.07434	Waist circumference	44.0124	177.929	0.0663114
		Skin color	33.9885			Skin color	69.4668
		Physical activity (Walking)	2.25165
	25(OH)D level	TG	57.695	201.264	0.00018988	TG	75.3735	210.047	3.75784e-05
		Skin color	49.7454			Skin color	77.8275
		Physical activity (Walking)	2.4146
	25(OH)D level	HDL	66.5035	203.876	0.0108595	HDL	115.308	206.229	0.0107284
		Skin color	44.8014			Skin color	64.3948
		Physical activity (Walking)	2.66275
	25(OH)D level	SBP	36.66	148.043	0.10863	SBP	44.389	144.718	0.109611
		Skin color	74.1864			Skin color	81.6964
		Physical activity (Walking)	2.85799
	25(OH)D level	DBP	42.4839	134.521	0.103084	DBP	44.0557	136.672	0.0727543
		Skin color	50.6048			Skin color	91.1025
		Physical activity (Walking)	2.29825
	25(OH)D level	Glucose	50.6423	112.635	0.0168938	Glucose	60.4459	114.05	0.0074535
		Skin color	52.2762			Skin color	126.322
		Physical activity (Walking)	3.18558
Dataset 2 (forward direction)	Metabolic syndrome	25(OH)D level	35.6301	188.178	4.42914e-21	25(OH)D level	42.5229	552.372	9.03807e-91
		Smoking	6.30935			Smoking	11.5791
		Physical activity (Strenuous sports)	1.12568
		Alcohol consumption	0.789491
	Waist circumference	25(OH)D level	35.6207	61.4955	0.0333507	25(OH)D level	45.4116	72.2616	0.0046032
		Smoking	6.09755			Smoking	10.8445
		Physical activity (Strenuous sports)	1.1683
		Alcohol consumption	0.804782
	BMI	25(OH)D level	36.5706	68.8816	0.00964123	25(OH)D level	45.0874	97.2645	1.03117e-05
		Smoking	6.07284			Smoking	10.6376
		Physical activity (Strenuous sports)	1.15146
		Alcohol consumption	0.79892
	TG	25(OH)D level	50.2101	8258.41	0	25(OH)D level	69.819	9593.64	0
		Smoking	7.9275			Smoking	8.54202
		Physical activity (Strenuous sports)	2.995
		Alcohol consumption	1.7632
	HDL	25(OH)D level	50.2101	10699.4	0	25(OH)D level	69.819	25184.4	0
		Smoking	7.9275			Smoking	8.54202
		Physical activity (Strenuous sports)	2.995
		Alcohol consumption	1.7632
	Hypertension	25(OH)D level	38.2292	471.184	1.72619e-47	25(OH)D level	55.9369	470.9	9.05942e-48
		Smoking	8.41567			Smoking	9.06566
		Physical activity (Strenuous sports)	2.93478
		Alcohol consumption	1.80967
	Glucose	25(OH)D level	50.2101	375.813	2.10728e-28	25(OH)D level	69.819	463.007	1.13756e-42
		Smoking	7.9275			Smoking	8.54202
		Physical activity (Strenuous sports)	2.995
		Alcohol consumption	1.7632
Dataset 2 (reverse direction)	25(OH)D level	Metabolic syndrome	9.6391	1776.17	2.1463e-141	Metabolic syndrome	73.5623	1794.58	1.01613e-143
		Skin color	16.3681			Skin color	16.4296
		Physical activity (Walking)	2.20136
	25(OH)D level	Waist circumference	23.1548	391.549	3.07998e-42	Waist circumference	29.1722	397.216	2.77056e-44
		Skin color	80.1971			Skin color	122.763
		Physical activity (Walking)	4.47192
	25(OH)D level	BMI	30.239	394.774	7.25059e-38	BMI	42.083	408.002	1.03799e-40
		Skin color	65.3912			Skin color	105.095
		Physical activity (Walking)	3.83097
	25(OH)D level	TG	75.8335	2158.61	8.06206e-236	TG	119.269	2142.73	4.1562e-234
		Skin color	12.5236			Skin color	79.7893
		Physical activity (Walking)	2.3105
	25(OH)D level	HDL	126.248	2485.66	1.6427e-276	HDL	127.367	2483.47	4.01889e-276
		Skin color	14.1196			Skin color	70.4654
		Physical activity (Walking)	2.29661
	25(OH)D level	Hypertension	41.1513	1053.59	4.75548e-78	Hypertension	41.9754	1089.2	1.58115e-84
		Skin color	43.0774			Skin color	93.7994
		Physical activity (Walking)	2.27727
	25(OH)D level	Glucose	30.7106	919.92	1.45261e-98	Glucose	32.225	858.706	1.0395e-90
		Skin color	17.4785			Skin color	182.543
		Physical activity (Walking)	3.39694
